# Supplementary material for: Transcriptional biomarker discovery toward building a load stress reporting system for engineered Escherichia coli strains
Source: Biotechnol Bioeng. 2023 Oct 9;121(1):355–65. doi: 10.1002/bit.28567 (PMC10953381; doi:10.1002/bit.28567)
Supplement: Supplementary file 1 — Supplementary Information [file BIT-121-355-s001.xlsx]

## Sheet: a. Sample List
	sample_id	study	condition	Condition Category	Condition Keywords I	Condition Keywords II	Base Media	Trace Element Mixture	Base Media Mixture	Carbon Source (g/L)	Nitrogen Source (g/L)	Supplement	Electron Acceptor	Temperature (C)	pH	Antibiotic for selection	Growth Rate (1/hr)	condition_id
ecoli_00001	control__wt_glc__1	Control	wt_glc	Control	Control	Grown in M9 with sauer trace element mixture and NH4Cl, glucose	M9	sauer trace element mixture	M9+sauer	glucose(2)	NH4Cl(1)		O2	37	7			control__wt_glc
ecoli_00002	control__wt_glc__2	Control	wt_glc	Control	Control	Grown in M9 with sauer trace element mixture and NH4Cl, glucose	M9	sauer trace element mixture	M9+sauer	glucose(2)	NH4Cl(1)		O2	37	7			control__wt_glc
ecoli_00003	fur__wt_dpd__1	Fur	wt_dpd	Stimulus	Nutrient Limitation	DPD (0.2mM) as iron chelator	M9		M9	glucose(2)	NH4Cl(1)	DPD (0.2mM)	O2	37	7			fur__wt_dpd
ecoli_00004	fur__wt_dpd__2	Fur	wt_dpd	Stimulus	Nutrient Limitation	DPD (0.2mM) as iron chelator	M9		M9	glucose(2)	NH4Cl(1)	DPD (0.2mM)	O2	37	7			fur__wt_dpd
ecoli_00005	fur__wt_fe__1	Fur	wt_fe	Alternative nutrients	Nutrient supplement	FeCl2 (0.1mM)	M9		M9	glucose(2)	NH4Cl(1)	FeCl2 (0.1mM)	O2	37	7		1.06	fur__wt_fe
ecoli_00006	fur__wt_fe__2	Fur	wt_fe	Alternative nutrients	Nutrient supplement	FeCl2 (0.1mM)	M9		M9	glucose(2)	NH4Cl(1)	FeCl2 (0.1mM)	O2	37	7		1.06	fur__wt_fe
ecoli_00011	acid__wt_ph5__1	Acid	wt_ph5	Stimulus	Acid	PH=5.5	M9		M9	glucose(2)	NH4Cl(1)		O2	37	5.5			acid__wt_ph5
ecoli_00012	acid__wt_ph5__2	Acid	wt_ph5	Stimulus	Acid	PH=5.5	M9		M9	glucose(2)	NH4Cl(1)		O2	37	5.5			acid__wt_ph5
ecoli_00019	oxidative__wt_pq__1	Oxidative	wt_pq	Stimulus	Oxidative	Paraquat (250uM)	M9		M9	glucose(2)	NH4Cl(1)	PQ (250uM)	O2	37	7			oxidative__wt_pq
ecoli_00020	oxidative__wt_pq__2	Oxidative	wt_pq	Stimulus	Oxidative	Paraquat (250uM)	M9		M9	glucose(2)	NH4Cl(1)	PQ (250uM)	O2	37	7			oxidative__wt_pq
ecoli_00027	nac_ntrc__wt_csn__1	Nac/NtrC	wt_csn	Alternative nutrients	Alternative nitrogen source	cytosine (2g/L)	W2		W2	glucose(2)	cytosine(2)		O2	37	7			nac_ntrc__wt_csn
ecoli_00028	nac_ntrc__wt_csn__2	Nac/NtrC	wt_csn	Alternative nutrients	Alternative nitrogen source	cytosine (2g/L)	W2		W2	glucose(2)	cytosine(2)		O2	37	7			nac_ntrc__wt_csn
ecoli_00029	nac_ntrc__wt_cytd__1	Nac/NtrC	wt_cytd	Alternative nutrients	Alternative nitrogen source	cytidine (2g/L)	W2		W2	glucose(2)	cytidine(2)		O2	37	7			nac_ntrc__wt_cytd
ecoli_00030	nac_ntrc__wt_cytd__2	Nac/NtrC	wt_cytd	Alternative nutrients	Alternative nitrogen source	cytidine (2g/L)	W2		W2	glucose(2)	cytidine(2)		O2	37	7			nac_ntrc__wt_cytd
ecoli_00031	nac_ntrc__wt_gln__1	Nac/NtrC	wt_gln	Alternative nutrients	Alternative nitrogen source	glutamine (2g/L)	W2		W2	glucose(2)	glutamine(2)		O2	37	7			nac_ntrc__wt_gln
ecoli_00032	nac_ntrc__wt_gln__2	Nac/NtrC	wt_gln	Alternative nutrients	Alternative nitrogen source	glutamine (2g/L)	W2		W2	glucose(2)	glutamine(2)		O2	37	7			nac_ntrc__wt_gln
ecoli_00041	misc__wt_no_te__1	Misc	wt_no_te	Alternative nutrients	Alternative base media	M9 without trace element mixture	M9		M9	glucose(4)	NH4Cl(1)		O2	37	7			misc__wt_no_te
ecoli_00042	misc__wt_no_te__2	Misc	wt_no_te	Alternative nutrients	Alternative base media	M9 without trace element mixture	M9		M9	glucose(4)	NH4Cl(1)		O2	37	7			misc__wt_no_te
ecoli_00050	omics__wt_glu__1	Omics	wt_glu	Alternative nutrients	Nutrient supplement	glutamate (10mM)	M9	sauer trace element mixture	M9+sauer	glucose(4)	NH4Cl(1)	glutamate (10mM)	O2	37	7			omics__wt_glu
ecoli_00051	omics__wt_glu__2	Omics	wt_glu	Alternative nutrients	Nutrient supplement	glutamate (10mM)	M9	sauer trace element mixture	M9+sauer	glucose(4)	NH4Cl(1)	glutamate (10mM)	O2	37	7			omics__wt_glu
ecoli_00052	omics__wt_gly__1	Omics	wt_gly	Alternative nutrients	Nutrient supplement	glycine (10mM)	M9	sauer trace element mixture	M9+sauer	glucose(4)	NH4Cl(1)	glycine (10mM)	O2	37	7			omics__wt_gly
ecoli_00053	omics__wt_gly__2	Omics	wt_gly	Alternative nutrients	Nutrient supplement	glycine (10mM)	M9	sauer trace element mixture	M9+sauer	glucose(4)	NH4Cl(1)	glycine (10mM)	O2	37	7			omics__wt_gly
ecoli_00054	omics__wt_thr__1	Omics	wt_thr	Alternative nutrients	Nutrient supplement	threonine (10mM)	M9	sauer trace element mixture	M9+sauer	glucose(4)	NH4Cl(1)	threonine (10mM)	O2	37	7			omics__wt_thr
ecoli_00055	omics__wt_thr__2	Omics	wt_thr	Alternative nutrients	Nutrient supplement	threonine (10mM)	M9	sauer trace element mixture	M9+sauer	glucose(4)	NH4Cl(1)	threonine (10mM)	O2	37	7			omics__wt_thr
ecoli_00064	ompr__wt_nacl__1	OmpR	wt_nacl	Stimulus	Other Stimulus	NaCl (0.3M)	M9		M9	glucose(2)	NH4Cl(1)	NaCl (0.3M)	O2	37	7			ompr__wt_nacl
ecoli_00065	ompr__wt_nacl__2	OmpR	wt_nacl	Stimulus	Other Stimulus	NaCl (0.3M)	M9		M9	glucose(2)	NH4Cl(1)	NaCl (0.3M)	O2	37	7			ompr__wt_nacl
ecoli_00068	minspan__wt_ade__1	MinSpan	wt_ade	Alternative nutrients	Nutrient supplement	adenine (10mM)	M9	sauer trace element mixture	M9+sauer	glucose(4)	NH4Cl(1)	adenine (10mM)	O2	37	7			minspan__wt_ade
ecoli_00070	minspan__wt_glc__2	MinSpan	wt_glc	Control	Control	Grown in M9 with sauer trace element mixture and NH4Cl, glucose	M9	sauer trace element mixture	M9+sauer	glucose(4)	NH4Cl(1)		O2	37	7			minspan__wt_glc
ecoli_00071	minspan__wt_glc__3	MinSpan	wt_glc	Control	Control	Grown in M9 with sauer trace element mixture and NH4Cl, glucose	M9	sauer trace element mixture	M9+sauer	glucose(4)	NH4Cl(1)		O2	37	7			minspan__wt_glc
ecoli_00072	minspan__wt_glc__4	MinSpan	wt_glc	Control	Control	Grown in M9 with sauer trace element mixture and NH4Cl, glucose	M9	sauer trace element mixture	M9+sauer	glucose(4)	NH4Cl(1)		O2	37	7			minspan__wt_glc
ecoli_00073	minspan__wt_glc_anaero__1	MinSpan	wt_glc_anaero	Stimulus	Anaerobic	Without O2	M9	sauer trace element mixture	M9+sauer	glucose(4)	NH4Cl(1)			37	7			minspan__wt_glc_anaero
ecoli_00074	minspan__wt_glc_anaero__2	MinSpan	wt_glc_anaero	Stimulus	Anaerobic	Without O2	M9	sauer trace element mixture	M9+sauer	glucose(4)	NH4Cl(1)			37	7			minspan__wt_glc_anaero
ecoli_00075	minspan__wt_trp__1	MinSpan	wt_trp	Alternative nutrients	Nutrient supplement	L-tryptophan (20mg/L)	M9	sauer trace element mixture	M9+sauer	glucose(4)	NH4Cl(1)	L-tryptophan (20mg/L)	O2	37	7			minspan__wt_trp
ecoli_00082	cra_crp__wt_ac__1	Cra/Crp	wt_ac	Alternative nutrients	Alternative carbon source	acetate (2g/L)	M9	aebersold trace element mixture	M9+aebersold	acetate(2)	NH4Cl(1)		O2	37	7		0.25	cra_crp__wt_ac
ecoli_00083	cra_crp__wt_ac__2	Cra/Crp	wt_ac	Alternative nutrients	Alternative carbon source	acetate (2g/L)	M9	aebersold trace element mixture	M9+aebersold	acetate(2)	NH4Cl(1)		O2	37	7		0.25	cra_crp__wt_ac
ecoli_00084	cra_crp__wt_fru__1	Cra/Crp	wt_fru	Alternative nutrients	Alternative carbon source	fructose (2g/L)	M9	aebersold trace element mixture	M9+aebersold	fructose(2)	NH4Cl(1)		O2	37	7		0.53	cra_crp__wt_fru
ecoli_00085	cra_crp__wt_fru__2	Cra/Crp	wt_fru	Alternative nutrients	Alternative carbon source	fructose (2g/L)	M9	aebersold trace element mixture	M9+aebersold	fructose(2)	NH4Cl(1)		O2	37	7		0.53	cra_crp__wt_fru
ecoli_00094	rpoB__wt_lb__1	RpoB Knock-in	wt_lb	Alternative nutrients	Alternative base media	LB	LB		LB				O2	37	7		1.42	rpoB__wt_lb
ecoli_00095	rpoB__wt_lb__2	RpoB Knock-in	wt_lb	Alternative nutrients	Alternative base media	LB	LB		LB				O2	37	7		1.42	rpoB__wt_lb
ecoli_00105	crp__wt_fru__1	Crp ARs	wt_fru	Alternative nutrients	Alternative carbon source	fructose (2g/L)	M9	sauer trace element mixture	M9+sauer	fructose(2)	NH4Cl(1)		O2	37	7			crp__wt_fru
ecoli_00106	crp__wt_glyc__1	Crp ARs	wt_glyc	Alternative nutrients	Alternative carbon source	glycerol (2g/L)	M9	sauer trace element mixture	M9+sauer	glycerol(2)	NH4Cl(1)		O2	37	7			crp__wt_glyc
ecoli_00107	crp__wt_glyc__2	Crp ARs	wt_glyc	Alternative nutrients	Alternative carbon source	glycerol (2g/L)	M9	sauer trace element mixture	M9+sauer	glycerol(2)	NH4Cl(1)		O2	37	7			crp__wt_glyc
ecoli_00132	42c__wt_42c__1	42C Evolution	wt_42c	Stimulus	Hot temperature	Temperature at 42 degree	M9	sauer trace element mixture	M9+sauer	glucose(4)	NH4Cl(1)		O2	42	7		0.82	42c__wt_42c
ecoli_00142	ssw__wt_ac__1	Substrate-switching Evolution	wt_ac	Alternative nutrients	Alternative carbon source	acetate (4g/L)	M9	sauer trace element mixture	M9+sauer	acetate(4)	NH4Cl(1)		O2	37	7		0.27	ssw__wt_ac
ecoli_00143	ssw__wt_glc__1	Substrate-switching Evolution	wt_glc	Control	Control	Grown in M9 with sauer trace element mixture and NH4Cl, glucose	M9	sauer trace element mixture	M9+sauer	glucose(4)	NH4Cl(1)		O2	37	7		0.73	ssw__wt_glc
ecoli_00144	ssw__wt_glyc__1	Substrate-switching Evolution	wt_glyc	Alternative nutrients	Alternative carbon source	glycerol (2.5g/L)	M9	sauer trace element mixture	M9+sauer	glycerol(2.5)	NH4Cl(1)		O2	37	7		0.45	ssw__wt_glyc
ecoli_00145	ssw__wt_xyl__1	Substrate-switching Evolution	wt_xyl	Alternative nutrients	Alternative carbon source	xylose (4g/L)	M9	sauer trace element mixture	M9+sauer	xylose(4)	NH4Cl(1)		O2	37	7		0.55	ssw__wt_xyl
ecoli_00169	ica__wt_glc__1	ICA	wt_glc	Control	Control	Grown in M9 with sauer trace element mixture and NH4Cl, glucose	M9	sauer trace element mixture	M9+sauer	glucose(2)	NH4Cl(1)		O2	37	7		0.58	ica__wt_glc
ecoli_00170	ica__wt_glc__2	ICA	wt_glc	Control	Control	Grown in M9 with sauer trace element mixture and NH4Cl, glucose	M9	sauer trace element mixture	M9+sauer	glucose(2)	NH4Cl(1)		O2	37	7		0.58	ica__wt_glc
ecoli_00171	ica__wt_glc__3	ICA	wt_glc	Control	Control	Grown in M9 with sauer trace element mixture and NH4Cl, glucose	M9	sauer trace element mixture	M9+sauer	glucose(2)	NH4Cl(1)		O2	37	7		0.66	ica__wt_glc
ecoli_00172	ica__wt_glc__4	ICA	wt_glc	Control	Control	Grown in M9 with sauer trace element mixture and NH4Cl, glucose	M9	sauer trace element mixture	M9+sauer	glucose(2)	NH4Cl(1)		O2	37	7		0.66	ica__wt_glc
ecoli_00173	ica__arg_sbt__1	ICA	arg_sbt	Alternative nutrients	Alternative carbon source	sorbitol (4g/L), supplement with L-arginine (5.75mM)	M9	sauer trace element mixture	M9+sauer	sorbitol(4)	NH4Cl(1)	L-arginine (5.75mM)	O2	37	7		0.27	ica__arg_sbt
ecoli_00174	ica__arg_sbt__2	ICA	arg_sbt	Alternative nutrients	Alternative carbon source	sorbitol (4g/L), supplement with L-arginine (5.75mM)	M9	sauer trace element mixture	M9+sauer	sorbitol(4)	NH4Cl(1)	L-arginine (5.75mM)	O2	37	7		0.27	ica__arg_sbt
ecoli_00175	ica__cytd_rib__1	ICA	cytd_rib	Alternative nutrients	Alternative carbon source	D-ribose (4g/L), supplement with cytidine (1mM)	M9	sauer trace element mixture	M9+sauer	D-ribose(4)	NH4Cl(1)	cytidine (1mM)	O2	37	7		0.31	ica__cytd_rib
ecoli_00176	ica__cytd_rib__2	ICA	cytd_rib	Alternative nutrients	Alternative carbon source	D-ribose (4g/L), supplement with cytidine (1mM)	M9	sauer trace element mixture	M9+sauer	D-ribose(4)	NH4Cl(1)	cytidine (1mM)	O2	37	7		0.31	ica__cytd_rib
ecoli_00177	ica__gth__1	ICA	gth	Alternative nutrients	Nutrient supplement	glutathione (1mM)	M9	sauer trace element mixture w/o MgSO4	M9+sauer	glucose(2)	NH4Cl(1)	glutathione (1mM)	O2	37	7		0.07	ica__gth
ecoli_00178	ica__gth__2	ICA	gth	Alternative nutrients	Nutrient supplement	glutathione (1mM)	M9	sauer trace element mixture w/o MgSO4	M9+sauer	glucose(2)	NH4Cl(1)	glutathione (1mM)	O2	37	7		0.07	ica__gth
ecoli_00179	ica__leu_glcr__1	ICA	leu_glcr	Alternative nutrients	Alternative carbon source	glucarate (4g/L), supplement with leucine (10mM)	M9	sauer trace element mixture	M9+sauer	glucarate(4)	NH4Cl(1)	leucine (10mM)	O2	37	7		0.29	ica__leu_glcr
ecoli_00180	ica__leu_glcr__2	ICA	leu_glcr	Alternative nutrients	Alternative carbon source	glucarate (4g/L), supplement with leucine (10mM)	M9	sauer trace element mixture	M9+sauer	glucarate(4)	NH4Cl(1)	leucine (10mM)	O2	37	7		0.29	ica__leu_glcr
ecoli_00181	ica__met_glc__1	ICA	met_glc	Alternative nutrients	Nutrient supplement	methionine (5mM)	M9	sauer trace element mixture	M9+sauer	glucose(2)	NH4Cl(1)	methionine (5mM)	O2	37	7		0.74	ica__met_glc
ecoli_00182	ica__met_glc__2	ICA	met_glc	Alternative nutrients	Nutrient supplement	methionine (5mM)	M9	sauer trace element mixture	M9+sauer	glucose(2)	NH4Cl(1)	methionine (5mM)	O2	37	7		0.74	ica__met_glc
ecoli_00183	ica__no3_anaero__1	ICA	no3_anaero	Stimulus	Anaerobic	with KNO3	M9	sauer trace element mixture	M9+sauer	glucose(2)	NH4Cl(1)		KNO3(20mM)	37	7		0.35	ica__no3_anaero
ecoli_00184	ica__no3_anaero__2	ICA	no3_anaero	Stimulus	Anaerobic	with KNO3	M9	sauer trace element mixture	M9+sauer	glucose(2)	NH4Cl(1)		KNO3(20mM)	37	7		0.35	ica__no3_anaero
ecoli_00185	ica__phe_acgam__1	ICA	phe_acgam	Alternative nutrients	Alternative carbon source	N-acetylglucosamine (4g/L), supplement with phenylalanine (5mM)	M9	sauer trace element mixture	M9+sauer	N-acetylglucosamine(4)	NH4Cl(1)	phenylalanine (5mM)	O2	37	7		0.63	ica__phe_acgam
ecoli_00186	ica__phe_acgam__2	ICA	phe_acgam	Alternative nutrients	Alternative carbon source	N-acetylglucosamine (4g/L), supplement with phenylalanine (5mM)	M9	sauer trace element mixture	M9+sauer	N-acetylglucosamine(4)	NH4Cl(1)	phenylalanine (5mM)	O2	37	7		0.63	ica__phe_acgam
ecoli_00187	ica__thm_gal__1	ICA	thm_gal	Alternative nutrients	Alternative carbon source	galactose (4g/L), supplement with thiamine (1uM)	M9	sauer trace element mixture	M9+sauer	galactose(4)	NH4Cl(1)	thiamine (1uM)	O2	37	7		0.34	ica__thm_gal
ecoli_00188	ica__thm_gal__2	ICA	thm_gal	Alternative nutrients	Alternative carbon source	galactose (4g/L), supplement with thiamine (1uM)	M9	sauer trace element mixture	M9+sauer	galactose(4)	NH4Cl(1)	thiamine (1uM)	O2	37	7		0.34	ica__thm_gal
ecoli_00189	ica__tyr_glcn__1	ICA	tyr_glcn	Alternative nutrients	Alternative carbon source	gluconate (4g/L), supplement with tyrosine (5mM)	M9	sauer trace element mixture	M9+sauer	gluconate(4)	NH4Cl(1)	tyrosine (5mM)	O2	37	7		0.57	ica__tyr_glcn
ecoli_00190	ica__tyr_glcn__2	ICA	tyr_glcn	Alternative nutrients	Alternative carbon source	gluconate (4g/L), supplement with tyrosine (5mM)	M9	sauer trace element mixture	M9+sauer	gluconate(4)	NH4Cl(1)	tyrosine (5mM)	O2	37	7		0.57	ica__tyr_glcn
ecoli_00191	ica__ura_pyr__1	ICA	ura_pyr	Alternative nutrients	Alternative carbon source	pyruvate (3.3g/L), supplement with uracil (1 mM)	M9	sauer trace element mixture	M9+sauer	pyruvate(3.3)	NH4Cl(1)	uracil (1 mM)	O2	37	7		0.27	ica__ura_pyr
ecoli_00192	ica__ura_pyr__2	ICA	ura_pyr	Alternative nutrients	Alternative carbon source	pyruvate (3.3g/L), supplement with uracil (1 mM)	M9	sauer trace element mixture	M9+sauer	pyruvate(3.3)	NH4Cl(1)	uracil (1 mM)	O2	37	7		0.27	ica__ura_pyr
ecoli_00193	ica__wt_glc__5	ICA	wt_glc	Control	Control	Grown in M9 with sauer trace element mixture and NH4Cl, glucose	M9	sauer trace element mixture	M9+sauer	glucose(2)	NH4Cl(1)		O2	37	7		0.63	ica__wt_glc
ecoli_00194	ica__wt_glc__6	ICA	wt_glc	Control	Control	Grown in M9 with sauer trace element mixture and NH4Cl, glucose	M9	sauer trace element mixture	M9+sauer	glucose(2)	NH4Cl(1)		O2	37	7		0.63	ica__wt_glc
ecoli_00197	ica__ade_glc__1	ICA	ade_glc	Alternative nutrients	Nutrient supplement	adenine (100mg/L)	M9	sauer trace element mixture	M9+sauer	glucose(2)	NH4Cl(1)	adenine (100mg/L)	O2	37	7		0.78	ica__ade_glc
ecoli_00198	ica__ade_glc__2	ICA	ade_glc	Alternative nutrients	Nutrient supplement	adenine (100mg/L)	M9	sauer trace element mixture	M9+sauer	glucose(2)	NH4Cl(1)	adenine (100mg/L)	O2	37	7		0.78	ica__ade_glc
ecoli_00199	ytf__wt_glc__1	yTF	wt_glc	Control	Control	Grown in M9 with sauer trace element mixture and NH4Cl, glucose	M9	sauer trace element mixture	M9+sauer	glucose(2)	NH4Cl(1)		O2	37	7		0.69	ytf__wt_glc
ecoli_00200	ytf__wt_glc__2	yTF	wt_glc	Control	Control	Grown in M9 with sauer trace element mixture and NH4Cl, glucose	M9	sauer trace element mixture	M9+sauer	glucose(2)	NH4Cl(1)		O2	37	7		0.68	ytf__wt_glc
ecoli_00209	ytf__wt_ph5__1	yTF	wt_ph5	Stimulus	Acid	PH=5.5	M9	sauer trace element mixture	M9+sauer	glucose(2)	NH4Cl(1)		O2	37	5.5	Kanamycin	0.49	ytf__wt_ph5
ecoli_00210	ytf__wt_ph5__2	yTF	wt_ph5	Stimulus	Acid	PH=5.5	M9	sauer trace element mixture	M9+sauer	glucose(2)	NH4Cl(1)		O2	37	5.5	Kanamycin	0.48	ytf__wt_ph5
ecoli_00211	ytf__wt_ph8__1	yTF	wt_ph8	Stimulus	Alkali	PH=8.5	M9	sauer trace element mixture	M9+sauer	glucose(2)	NH4Cl(1)		O2	37	8.5	Kanamycin	0.65	ytf__wt_ph8
ecoli_00212	ytf__wt_ph8__2	yTF	wt_ph8	Stimulus	Alkali	PH=8.5	M9	sauer trace element mixture	M9+sauer	glucose(2)	NH4Cl(1)		O2	37	8.5	Kanamycin	0.65	ytf__wt_ph8
ecoli_00279	misc2__salc_glc__1	Miscellaneous #2	salc_glc	Stimulus	Other Stimulus	salicylate	M9	sauer trace element mixture	M9+sauer	glucose(2)	NH4Cl(1)	salicylate	O2	37	7		0.22	misc2__salc_glc
ecoli_00280	misc2__salc_glc__2	Miscellaneous #2	salc_glc	Stimulus	Other Stimulus	salicylate	M9	sauer trace element mixture	M9+sauer	glucose(2)	NH4Cl(1)	salicylate	O2	37	7		0.22	misc2__salc_glc
ecoli_00281	misc2__dbcn_glc__1	Miscellaneous #2	dbcn_glc	Stimulus	Other Stimulus	dibucaine	M9	sauer trace element mixture	M9+sauer	glucose(2)	NH4Cl(1)	dibucaine	O2	37	7		0.32	misc2__dbcn_glc
ecoli_00282	misc2__dbcn_glc__2	Miscellaneous #2	dbcn_glc	Stimulus	Other Stimulus	dibucaine	M9	sauer trace element mixture	M9+sauer	glucose(2)	NH4Cl(1)	dibucaine	O2	37	7		0.32	misc2__dbcn_glc
ecoli_00283	misc2__tyr_glc__1	Miscellaneous #2	tyr_glc	Alternative nutrients	Nutrient supplement	tyrosine (5mM)	M9	sauer trace element mixture	M9+sauer	glucose(2)	NH4Cl(1)	tyrosine (5mM)	O2	37	7		0.77	misc2__tyr_glc
ecoli_00284	misc2__tyr_glc__2	Miscellaneous #2	tyr_glc	Alternative nutrients	Nutrient supplement	tyrosine (5mM)	M9	sauer trace element mixture	M9+sauer	glucose(2)	NH4Cl(1)	tyrosine (5mM)	O2	37	7		0.77	misc2__tyr_glc
ecoli_00285	misc2__arg_cytd__1	Miscellaneous #2	arg_cytd	Alternative nutrients	Nutrient supplement	cytidine (1mM) + arginine (5mM)	M9	sauer trace element mixture	M9+sauer	glucose(2)	NH4Cl(1)	cytidine (1mM) + arginine (5mM)	O2	37	7		0.67	misc2__arg_cytd
ecoli_00286	misc2__arg_cytd__2	Miscellaneous #2	arg_cytd	Alternative nutrients	Nutrient supplement	cytidine (1mM) + arginine (5mM)	M9	sauer trace element mixture	M9+sauer	glucose(2)	NH4Cl(1)	cytidine (1mM) + arginine (5mM)	O2	37	7		0.67	misc2__arg_cytd
ecoli_00323	oxyR__wt_glc__1	OxyR ALE	wt_glc	Alternative nutrients	Alternative base media	M9 without trace element mixture	M9		M9	glucose(4)	NH4Cl(1)		O2	37	7			oxyR__wt_glc
ecoli_00324	oxyR__wt_glc__2	OxyR ALE	wt_glc	Alternative nutrients	Alternative base media	M9 without trace element mixture	M9		M9	glucose(4)	NH4Cl(1)		O2	37	7			oxyR__wt_glc
ecoli_00325	oxyR__wt_h2o2__1	OxyR ALE	wt_h2o2	Stimulus	Oxidative	H2O2(2mM)	M9		M9	glucose(4)	NH4Cl(1)	H2O2(2mM)	O2	37	7			oxyR__wt_h2o2
ecoli_00326	oxyR__wt_h2o2__2	OxyR ALE	wt_h2o2	Stimulus	Oxidative	H2O2(2mM)	M9		M9	glucose(4)	NH4Cl(1)	H2O2(2mM)	O2	37	7			oxyR__wt_h2o2
ecoli_00363	abx_media__m9_ctrl__1	AntibiotICA	m9_ctrl	Control	Control	Grown in M9 with sauer trace element mixture and NH4Cl, glucose	M9	sauer trace element mixture	M9+sauer	glucose(4)	NH4Cl(1)		O2	37	7			abx_media__m9_ctrl
ecoli_00364	abx_media__m9_ctrl__2	AntibiotICA	m9_ctrl	Control	Control	Grown in M9 with sauer trace element mixture and NH4Cl, glucose	M9	sauer trace element mixture	M9+sauer	glucose(4)	NH4Cl(1)		O2	37	7			abx_media__m9_ctrl
ecoli_00365	abx_media__rpmi_ctrl__1	AntibiotICA	rpmi_ctrl	Alternative nutrients	Alternative base media	RPMI+01xLB	RPMI+01xLB		RPMI+01xLB				O2	37	7			abx_media__rpmi_ctrl
ecoli_00366	abx_media__rpmi_ctrl__2	AntibiotICA	rpmi_ctrl	Alternative nutrients	Alternative base media	RPMI+01xLB	RPMI+01xLB		RPMI+01xLB				O2	37	7			abx_media__rpmi_ctrl
ecoli_00367	abx_media__camhb_ctrl__1	AntibiotICA	camhb_ctrl	Alternative nutrients	Alternative base media	CAMHB	CAMHB		CAMHB				O2	37	7			abx_media__camhb_ctrl
ecoli_00368	abx_media__camhb_ctrl__2	AntibiotICA	camhb_ctrl	Alternative nutrients	Alternative base media	CAMHB	CAMHB		CAMHB				O2	37	7			abx_media__camhb_ctrl
ecoli_00369	abx_media__m9_mero__1	AntibiotICA	m9_mero	Stimulus	Antibiotic	meropenem(128ug/mL) in M9	M9	sauer trace element mixture	M9+sauer	glucose(4)	NH4Cl(1)	meropenem(128ug/mL)	O2	37	7			abx_media__m9_mero
ecoli_00370	abx_media__m9_mero__2	AntibiotICA	m9_mero	Stimulus	Antibiotic	meropenem(128ug/mL) in M9	M9	sauer trace element mixture	M9+sauer	glucose(4)	NH4Cl(1)	meropenem(128ug/mL)	O2	37	7			abx_media__m9_mero
ecoli_00371	abx_media__rpmi_mero__1	AntibiotICA	rpmi_mero	Stimulus	Antibiotic	meropenem(32ug/mL) in RPMI+01xLB	RPMI+01xLB		RPMI+01xLB			meropenem(32ug/mL)	O2	37	7			abx_media__rpmi_mero
ecoli_00372	abx_media__rpmi_mero__2	AntibiotICA	rpmi_mero	Stimulus	Antibiotic	meropenem(32ug/mL) in RPMI+01xLB	RPMI+01xLB		RPMI+01xLB			meropenem(32ug/mL)	O2	37	7			abx_media__rpmi_mero
ecoli_00373	abx_media__camhb_mero__1	AntibiotICA	camhb_mero	Stimulus	Antibiotic	meropenem(256ug/mL) in CAMHB	CAMHB		CAMHB			meropenem(256ug/mL)	O2	37	7			abx_media__camhb_mero
ecoli_00374	abx_media__camhb_mero__2	AntibiotICA	camhb_mero	Stimulus	Antibiotic	meropenem(256ug/mL) in CAMHB	CAMHB		CAMHB			meropenem(256ug/mL)	O2	37	7			abx_media__camhb_mero
ecoli_00375	abx_media__m9_trisulf__1	AntibiotICA	m9_trisulf	Stimulus	Antibiotic	trimethoprim-sulfamethoxazole(131mg/mL) in M9	M9	sauer trace element mixture	M9+sauer	glucose(4)	NH4Cl(1)	trimethoprim-sulfamethoxazole(131mg/mL)	O2	37	7			abx_media__m9_trisulf
ecoli_00376	abx_media__m9_trisulf__2	AntibiotICA	m9_trisulf	Stimulus	Antibiotic	trimethoprim-sulfamethoxazole(131mg/mL) in M9	M9	sauer trace element mixture	M9+sauer	glucose(4)	NH4Cl(1)	trimethoprim-sulfamethoxazole(131mg/mL)	O2	37	7			abx_media__m9_trisulf
ecoli_00377	abx_media__rpmi_trisulf__1	AntibiotICA	rpmi_trisulf	Stimulus	Antibiotic	trimethoprim-sulfamethoxazole(16mg/mL) in RPMI+01xLB	RPMI+01xLB		RPMI+01xLB			trimethoprim-sulfamethoxazole(16mg/mL)	O2	37	7			abx_media__rpmi_trisulf
ecoli_00378	abx_media__rpmi_trisulf__2	AntibiotICA	rpmi_trisulf	Stimulus	Antibiotic	trimethoprim-sulfamethoxazole(16mg/mL) in RPMI+01xLB	RPMI+01xLB		RPMI+01xLB			trimethoprim-sulfamethoxazole(16mg/mL)	O2	37	7			abx_media__rpmi_trisulf
ecoli_00379	abx_media__camhb_trisulf__1	AntibiotICA	camhb_trisulf	Stimulus	Antibiotic	trimethoprim-sulfamethoxazole(16mg/mL) in CAMHB	CAMHB		CAMHB			trimethoprim-sulfamethoxazole(16mg/mL)	O2	37	7			abx_media__camhb_trisulf
ecoli_00380	abx_media__camhb_trisulf__2	AntibiotICA	camhb_trisulf	Stimulus	Antibiotic	trimethoprim-sulfamethoxazole(16mg/mL) in CAMHB	CAMHB		CAMHB			trimethoprim-sulfamethoxazole(16mg/mL)	O2	37	7			abx_media__camhb_trisulf
ecoli_00381	abx_media__m9_cef__1	AntibiotICA	m9_cef	Stimulus	Antibiotic	ceftriaxone(4.1mg/mL) in M9	M9	sauer trace element mixture	M9+sauer	glucose(4)	NH4Cl(1)	ceftriaxone(4.1mg/mL)	O2	37	7			abx_media__m9_cef
ecoli_00382	abx_media__m9_cef__2	AntibiotICA	m9_cef	Stimulus	Antibiotic	ceftriaxone(4.1mg/mL) in M9	M9	sauer trace element mixture	M9+sauer	glucose(4)	NH4Cl(1)	ceftriaxone(4.1mg/mL)	O2	37	7			abx_media__m9_cef
ecoli_00383	abx_media__rpmi_cef__1	AntibiotICA	rpmi_cef	Stimulus	Antibiotic	ceftriaxone(256ug/mL) in RPMI+01xLB	RPMI+01xLB		RPMI+01xLB			ceftriaxone(256ug/mL)	O2	37	7			abx_media__rpmi_cef
ecoli_00384	abx_media__rpmi_cef__2	AntibiotICA	rpmi_cef	Stimulus	Antibiotic	ceftriaxone(256ug/mL) in RPMI+01xLB	RPMI+01xLB		RPMI+01xLB			ceftriaxone(256ug/mL)	O2	37	7			abx_media__rpmi_cef
ecoli_00385	abx_media__camhb_cef__1	AntibiotICA	camhb_cef	Stimulus	Antibiotic	ceftriaxone(256ug/mL) in CAMHB	CAMHB		CAMHB			ceftriaxone(256ug/mL)	O2	37	7			abx_media__camhb_cef
ecoli_00386	abx_media__camhb_cef__2	AntibiotICA	camhb_cef	Stimulus	Antibiotic	ceftriaxone(256ug/mL) in CAMHB	CAMHB		CAMHB			ceftriaxone(256ug/mL)	O2	37	7			abx_media__camhb_cef
ecoli_00387	abx_media__m9_cipro__1	AntibiotICA	m9_cipro	Stimulus	Antibiotic	ciprofloxacin(32ug/mL) in M9	M9	sauer trace element mixture	M9+sauer	glucose(4)	NH4Cl(1)	ciprofloxacin(32ug/mL)	O2	37	7			abx_media__m9_cipro
ecoli_00388	abx_media__m9_cipro__2	AntibiotICA	m9_cipro	Stimulus	Antibiotic	ciprofloxacin(32ug/mL) in M9	M9	sauer trace element mixture	M9+sauer	glucose(4)	NH4Cl(1)	ciprofloxacin(32ug/mL)	O2	37	7			abx_media__m9_cipro
ecoli_00389	abx_media__rpmi_cipro__1	AntibiotICA	rpmi_cipro	Stimulus	Antibiotic	ciprofloxacin(64ug/mL) in RPMI+01xLB	RPMI+01xLB		RPMI+01xLB			ciprofloxacin(64ug/mL)	O2	37	7			abx_media__rpmi_cipro
ecoli_00390	abx_media__rpmi_cipro__2	AntibiotICA	rpmi_cipro	Stimulus	Antibiotic	ciprofloxacin(64ug/mL) in RPMI+01xLB	RPMI+01xLB		RPMI+01xLB			ciprofloxacin(64ug/mL)	O2	37	7			abx_media__rpmi_cipro
ecoli_00391	abx_media__camhb_cipro__1	AntibiotICA	camhb_cipro	Stimulus	Antibiotic	ciprofloxacin(16ug/mL) in CAMHB	CAMHB		CAMHB			ciprofloxacin(16ug/mL)	O2	37	7			abx_media__camhb_cipro
ecoli_00392	abx_media__camhb_cipro__2	AntibiotICA	camhb_cipro	Stimulus	Antibiotic	ciprofloxacin(16ug/mL) in CAMHB	CAMHB		CAMHB			ciprofloxacin(16ug/mL)	O2	37	7			abx_media__camhb_cipro
ecoli_00495	tcs__wt_01-kcl__1	Two Component Systems	wt_01-kcl	Stimulus	Nutrient Limitation	potassium limitation with KCl(0.1mM)	TMA		TMA	glucose(4)	NH4Cl(0.535)	KCl(0.1mM)	O2	37	7			tcs__wt_01-kcl
ecoli_00496	tcs__wt_01-kcl__2	Two Component Systems	wt_01-kcl	Stimulus	Nutrient Limitation	potassium limitation with KCl(0.1mM)	TMA		TMA	glucose(4)	NH4Cl(0.535)	KCl(0.1mM)	O2	37	7			tcs__wt_01-kcl
ecoli_00497	tcs__wt_01xlb__1	Two Component Systems	wt_01xlb	Alternative nutrients	Alternative base media	01xLB	01xLB		01xLB				O2	37	7			tcs__wt_01xlb
ecoli_00498	tcs__wt_01xlb__2	Two Component Systems	wt_01xlb	Alternative nutrients	Alternative base media	01xLB	01xLB		01xLB				O2	37	7			tcs__wt_01xlb
ecoli_00499	tcs__wt_115-kcl__1	Two Component Systems	wt_115-kcl	Alternative nutrients	Alternative base media	TMA+KCl(115mM)	TMA		TMA	glucose(4)	NH4Cl(0.535)	KCl(115mM)	O2	37	7			tcs__wt_115-kcl
ecoli_00500	tcs__wt_115-kcl__2	Two Component Systems	wt_115-kcl	Alternative nutrients	Alternative base media	TMA+KCl(115mM)	TMA		TMA	glucose(4)	NH4Cl(0.535)	KCl(115mM)	O2	37	7			tcs__wt_115-kcl
ecoli_00501	tcs__wt_CuSO4__1	Two Component Systems	wt_CuSO4	Stimulus	Other Stimulus	CuSO4(0.5mM) in LB	LB		LB			CuSO4(0.5mM)	O2	37	7			tcs__wt_CuSO4
ecoli_00502	tcs__wt_CuSO4__2	Two Component Systems	wt_CuSO4	Stimulus	Other Stimulus	CuSO4(0.5mM) in LB	LB		LB			CuSO4(0.5mM)	O2	37	7			tcs__wt_CuSO4
ecoli_00503	tcs__wt_etoh__1	Two Component Systems	wt_etoh	Stimulus	Other Stimulus	Ethanol(5%w/v) in LB	LB		LB			Ethanol(5%w/v)	O2	37	7			tcs__wt_etoh
ecoli_00504	tcs__wt_etoh__2	Two Component Systems	wt_etoh	Stimulus	Other Stimulus	Ethanol(5%w/v) in LB	LB		LB			Ethanol(5%w/v)	O2	37	7			tcs__wt_etoh
ecoli_00505	tcs__wt_lb__1	Two Component Systems	wt_lb	Alternative nutrients	Alternative base media	LB	LB		LB				O2	37	7			tcs__wt_lb
ecoli_00506	tcs__wt_lb__2	Two Component Systems	wt_lb	Alternative nutrients	Alternative base media	LB	LB		LB				O2	37	7			tcs__wt_lb
ecoli_00507	tcs__wt_LiAcet__1	Two Component Systems	wt_LiAcet	Stimulus	Other Stimulus	Acetoacetate/LiCl(10mM)	M9		M9	glucose(4)	NH4Cl(1)	Acetoacetate/LiCl(10mM)	O2	37	7			tcs__wt_LiAcet
ecoli_00508	tcs__wt_LiAcet__2	Two Component Systems	wt_LiAcet	Stimulus	Other Stimulus	Acetoacetate/LiCl(10mM)	M9		M9	glucose(4)	NH4Cl(1)	Acetoacetate/LiCl(10mM)	O2	37	7			tcs__wt_LiAcet
ecoli_00509	tcs__wt_LiCl__1	Two Component Systems	wt_LiCl	Stimulus	Other Stimulus	LiCl(10mM)	M9		M9	glucose(4)	NH4Cl(1)	LiCl(10mM)	O2	37	7			tcs__wt_LiCl
ecoli_00510	tcs__wt_LiCl__2	Two Component Systems	wt_LiCl	Stimulus	Other Stimulus	LiCl(10mM)	M9		M9	glucose(4)	NH4Cl(1)	LiCl(10mM)	O2	37	7			tcs__wt_LiCl
ecoli_00511	tcs__wt_m9p__1	Two Component Systems	wt_m9p	Stimulus	Nutrient Limitation	Without phosphate	M9P		M9	glucose(4)	NH4Cl(1)		O2	37	7			tcs__wt_m9p
ecoli_00512	tcs__wt_m9p__2	Two Component Systems	wt_m9p	Stimulus	Nutrient Limitation	Without phosphate	M9P		M9	glucose(4)	NH4Cl(1)		O2	37	7			tcs__wt_m9p
ecoli_00513	tcs__wt_pyr__1	Two Component Systems	wt_pyr	Alternative nutrients	Alternative base media	01xLB+Pyruvate(100uM)	01xLB		01xLB			Pyruvate(100uM)	O2	37	7			tcs__wt_pyr
ecoli_00514	tcs__wt_pyr__2	Two Component Systems	wt_pyr	Alternative nutrients	Alternative base media	01xLB+Pyruvate(100uM)	01xLB		01xLB			Pyruvate(100uM)	O2	37	7			tcs__wt_pyr
ecoli_00515	tcs__wt_zncl2__1	Two Component Systems	wt_zncl2	Stimulus	Other Stimulus	ZnCl2(1mM) in LB	LB		LB			ZnCl2(1mM)	O2	37	7			tcs__wt_zncl2
ecoli_00516	tcs__wt_zncl2__2	Two Component Systems	wt_zncl2	Stimulus	Other Stimulus	ZnCl2(1mM) in LB	LB		LB			ZnCl2(1mM)	O2	37	7			tcs__wt_zncl2
ecoli_00622	pcoli__atASMT_325G__1	pColi	atASMT_325G	Heterologous gene expression	Heterologous gene expression	atASMT-325G	M9		M9	glycerol(4)	NH4Cl(1)	rhamnose(0.1)	O2	37	7	Carbenicillin(50)	0.52857	pcoli__atASMT_325G
ecoli_00623	pcoli__atASMT_325G__2	pColi	atASMT_325G	Heterologous gene expression	Heterologous gene expression	atASMT-325G	M9		M9	glycerol(4)	NH4Cl(1)	rhamnose(0.1)	O2	37	7	Carbenicillin(50)	0.532303	pcoli__atASMT_325G
ecoli_00624	pcoli__bpTDC__1	pColi	bpTDC	Heterologous gene expression	Heterologous gene expression	bpTDC	M9		M9	glycerol(4)	NH4Cl(1)	rhamnose(0.1)	O2	37	7	Carbenicillin(50)	0.669764	pcoli__bpTDC
ecoli_00625	pcoli__bpTDC__2	pColi	bpTDC	Heterologous gene expression	Heterologous gene expression	bpTDC	M9		M9	glycerol(4)	NH4Cl(1)	rhamnose(0.1)	O2	37	7	Carbenicillin(50)	0.642599	pcoli__bpTDC
ecoli_00626	pcoli__BRCA__1	pColi	BRCA	Heterologous gene expression	Heterologous gene expression	BRCA	M9		M9	glycerol(4)	NH4Cl(1)	rhamnose(0.1)	O2	37	7	Carbenicillin(50)	0.581244	pcoli__BRCA
ecoli_00627	pcoli__BRCA__2	pColi	BRCA	Heterologous gene expression	Heterologous gene expression	BRCA	M9		M9	glycerol(4)	NH4Cl(1)	rhamnose(0.1)	O2	37	7	Carbenicillin(50)	0.580883	pcoli__BRCA
ecoli_00628	pcoli__BRCActrl__1	pColi	BRCActrl	Heterologous gene expression	Heterologous gene expression	BRCActrl	M9		M9	glycerol(4)	NH4Cl(1)	rhamnose(0.1)	O2	37	7	Carbenicillin(50)	0.54066	pcoli__BRCActrl
ecoli_00629	pcoli__BRCActrl__2	pColi	BRCActrl	Heterologous gene expression	Heterologous gene expression	BRCActrl	M9		M9	glycerol(4)	NH4Cl(1)	rhamnose(0.1)	O2	37	7	Carbenicillin(50)	0.539516	pcoli__BRCActrl
ecoli_00630	pcoli__BRCAswap__1	pColi	BRCAswap	Heterologous gene expression	Heterologous gene expression	BRCAswap	M9		M9	glycerol(4)	NH4Cl(1)	rhamnose(0.1)	O2	37	7	Carbenicillin(50)	0.57474	pcoli__BRCAswap
ecoli_00631	pcoli__BRCAswap__2	pColi	BRCAswap	Heterologous gene expression	Heterologous gene expression	BRCAswap	M9		M9	glycerol(4)	NH4Cl(1)	rhamnose(0.1)	O2	37	7	Carbenicillin(50)	0.573701	pcoli__BRCAswap
ecoli_00632	pcoli__btAANAT__1	pColi	btAANAT	Heterologous gene expression	Heterologous gene expression	btAANAT	M9		M9	glycerol(4)	NH4Cl(1)	rhamnose(0.1)	O2	37	7	Carbenicillin(50)	0.61156	pcoli__btAANAT
ecoli_00633	pcoli__btAANAT__2	pColi	btAANAT	Heterologous gene expression	Heterologous gene expression	btAANAT	M9		M9	glycerol(4)	NH4Cl(1)	rhamnose(0.1)	O2	37	7	Carbenicillin(50)	0.599375	pcoli__btAANAT
ecoli_00634	pcoli__btASMT__1	pColi	btASMT	Heterologous gene expression	Heterologous gene expression	btASMT	M9		M9	glycerol(4)	NH4Cl(1)	rhamnose(0.1)	O2	37	7	Carbenicillin(50)	0.613998	pcoli__btASMT
ecoli_00635	pcoli__btASMT__2	pColi	btASMT	Heterologous gene expression	Heterologous gene expression	btASMT	M9		M9	glycerol(4)	NH4Cl(1)	rhamnose(0.1)	O2	37	7	Carbenicillin(50)	0.618937	pcoli__btASMT
ecoli_00636	pcoli__CC1__1	pColi	CC1	Heterologous gene expression	Heterologous gene expression	CC1	M9		M9	glycerol(4)	NH4Cl(1)	rhamnose(0.1)	O2	37	7	Carbenicillin(50)	0.642599	pcoli__CC1
ecoli_00637	pcoli__CC1__2	pColi	CC1	Heterologous gene expression	Heterologous gene expression	CC1	M9		M9	glycerol(4)	NH4Cl(1)	rhamnose(0.1)	O2	37	7	Carbenicillin(50)	0.596039	pcoli__CC1
ecoli_00638	pcoli__ccCOMT__1	pColi	ccCOMT	Heterologous gene expression	Heterologous gene expression	ccCOMT	M9		M9	glycerol(4)	NH4Cl(1)	rhamnose(0.1)	O2	37	7	Carbenicillin(50)	0.655446	pcoli__ccCOMT
ecoli_00639	pcoli__ccCOMT__2	pColi	ccCOMT	Heterologous gene expression	Heterologous gene expression	ccCOMT	M9		M9	glycerol(4)	NH4Cl(1)	rhamnose(0.1)	O2	37	7	Carbenicillin(50)	0.659748	pcoli__ccCOMT
ecoli_00640	pcoli__ckDDC__1	pColi	ckDDC	Heterologous gene expression	Heterologous gene expression	ckDDC	M9		M9	glycerol(4)	NH4Cl(1)	rhamnose(0.1)	O2	37	7	Carbenicillin(50)	0.623537	pcoli__ckDDC
ecoli_00641	pcoli__ckDDC__2	pColi	ckDDC	Heterologous gene expression	Heterologous gene expression	ckDDC	M9		M9	glycerol(4)	NH4Cl(1)	rhamnose(0.1)	O2	37	7	Carbenicillin(50)	0.618031	pcoli__ckDDC
ecoli_00642	pcoli__CNTF_belt__1	pColi	CNTF_belt	Heterologous gene expression	Heterologous gene expression	CNTF_belt	M9		M9	glycerol(4)	NH4Cl(1)	rhamnose(0.1)	O2	37	7	Carbenicillin(50)	0.573719	pcoli__CNTF_belt
ecoli_00643	pcoli__CNTF_belt__2	pColi	CNTF_belt	Heterologous gene expression	Heterologous gene expression	CNTF_belt	M9		M9	glycerol(4)	NH4Cl(1)	rhamnose(0.1)	O2	37	7	Carbenicillin(50)	0.572102	pcoli__CNTF_belt
ecoli_00644	pcoli__cobPNMT__1	pColi	cobPNMT	Heterologous gene expression	Heterologous gene expression	cobPNMT	M9		M9	glycerol(4)	NH4Cl(1)	rhamnose(0.1)	O2	37	7	Carbenicillin(50)	0.591134	pcoli__cobPNMT
ecoli_00645	pcoli__cobPNMT__2	pColi	cobPNMT	Heterologous gene expression	Heterologous gene expression	cobPNMT	M9		M9	glycerol(4)	NH4Cl(1)	rhamnose(0.1)	O2	37	7	Carbenicillin(50)	0.596333	pcoli__cobPNMT
ecoli_00646	pcoli__cvPhhB__1	pColi	cvPhhB	Heterologous gene expression	Heterologous gene expression	cvPhhB	M9		M9	glycerol(4)	NH4Cl(1)	rhamnose(0.1)	O2	37	7	Carbenicillin(50)	0.655751	pcoli__cvPhhB
ecoli_00647	pcoli__cvPhhB__2	pColi	cvPhhB	Heterologous gene expression	Heterologous gene expression	cvPhhB	M9		M9	glycerol(4)	NH4Cl(1)	rhamnose(0.1)	O2	37	7	Carbenicillin(50)	0.644655	pcoli__cvPhhB
ecoli_00648	pcoli__ggAANAT__1	pColi	ggAANAT	Heterologous gene expression	Heterologous gene expression	ggAANAT	M9		M9	glycerol(4)	NH4Cl(1)	rhamnose(0.1)	O2	37	7	Carbenicillin(50)	0.621184	pcoli__ggAANAT
ecoli_00649	pcoli__ggAANAT__2	pColi	ggAANAT	Heterologous gene expression	Heterologous gene expression	ggAANAT	M9		M9	glycerol(4)	NH4Cl(1)	rhamnose(0.1)	O2	37	7	Carbenicillin(50)	0.622522	pcoli__ggAANAT
ecoli_00650	pcoli__ggTPH__1	pColi	ggTPH	Heterologous gene expression	Heterologous gene expression	ggTPH	M9		M9	glycerol(4)	NH4Cl(1)	rhamnose(0.1)	O2	37	7	Carbenicillin(50)	0.50674	pcoli__ggTPH
ecoli_00651	pcoli__ggTPH__2	pColi	ggTPH	Heterologous gene expression	Heterologous gene expression	ggTPH	M9		M9	glycerol(4)	NH4Cl(1)	rhamnose(0.1)	O2	37	7	Carbenicillin(50)	0.484818	pcoli__ggTPH
ecoli_00652	pcoli__hsAANAT__1	pColi	hsAANAT	Heterologous gene expression	Heterologous gene expression	hsAANAT	M9		M9	glycerol(4)	NH4Cl(1)	rhamnose(0.1)	O2	37	7	Carbenicillin(50)	0.404376	pcoli__hsAANAT
ecoli_00653	pcoli__hsAANAT__2	pColi	hsAANAT	Heterologous gene expression	Heterologous gene expression	hsAANAT	M9		M9	glycerol(4)	NH4Cl(1)	rhamnose(0.1)	O2	37	7	Carbenicillin(50)	0.394807	pcoli__hsAANAT
ecoli_00654	pcoli__hsASMT__1	pColi	hsASMT	Heterologous gene expression	Heterologous gene expression	hsASMT	M9		M9	glycerol(4)	NH4Cl(1)	rhamnose(0.1)	O2	37	7	Carbenicillin(50)	0.616497	pcoli__hsASMT
ecoli_00655	pcoli__hsASMT__2	pColi	hsASMT	Heterologous gene expression	Heterologous gene expression	hsASMT	M9		M9	glycerol(4)	NH4Cl(1)	rhamnose(0.1)	O2	37	7	Carbenicillin(50)	0.623535	pcoli__hsASMT
ecoli_00656	pcoli__hsPNMT_mb__1	pColi	hsPNMT_mb	Heterologous gene expression	Heterologous gene expression	hsPNMT_mb	M9		M9	glycerol(4)	NH4Cl(1)	rhamnose(0.1)	O2	37	7	Carbenicillin(50)	0.616309	pcoli__hsPNMT_mb
ecoli_00657	pcoli__hsPNMT_mb__2	pColi	hsPNMT_mb	Heterologous gene expression	Heterologous gene expression	hsPNMT_mb	M9		M9	glycerol(4)	NH4Cl(1)	rhamnose(0.1)	O2	37	7	Carbenicillin(50)	0.628528	pcoli__hsPNMT_mb
ecoli_00658	pcoli__hsTPH__1	pColi	hsTPH	Heterologous gene expression	Heterologous gene expression	hsTPH	M9		M9	glycerol(4)	NH4Cl(1)	rhamnose(0.1)	O2	37	7	Carbenicillin(50)	0.599402	pcoli__hsTPH
ecoli_00659	pcoli__hsTPH__2	pColi	hsTPH	Heterologous gene expression	Heterologous gene expression	hsTPH	M9		M9	glycerol(4)	NH4Cl(1)	rhamnose(0.1)	O2	37	7	Carbenicillin(50)	0.599708	pcoli__hsTPH
ecoli_00660	pcoli__hsTPH_E2K__1	pColi	hsTPH_E2K	Heterologous gene expression	Heterologous gene expression	hsTPH_E2K	M9		M9	glycerol(4)	NH4Cl(1)	rhamnose(0.1)	O2	37	7	Carbenicillin(50)	0.533112	pcoli__hsTPH_E2K
ecoli_00661	pcoli__hsTPH_E2K__2	pColi	hsTPH_E2K	Heterologous gene expression	Heterologous gene expression	hsTPH_E2K	M9		M9	glycerol(4)	NH4Cl(1)	rhamnose(0.1)	O2	37	7	Carbenicillin(50)	0.538436	pcoli__hsTPH_E2K
ecoli_00662	pcoli__hsTPH_E2K_N91I_P99C__1	pColi	hsTPH_E2K_N91I_P99C	Heterologous gene expression	Heterologous gene expression	hsTPH_E2K_N91I_P99C	M9		M9	glycerol(4)	NH4Cl(1)	rhamnose(0.1)	O2	37	7	Carbenicillin(50)	0.587631	pcoli__hsTPH_E2K_N91I_P99C
ecoli_00663	pcoli__hsTPH_E2K_N91I_P99C__2	pColi	hsTPH_E2K_N91I_P99C	Heterologous gene expression	Heterologous gene expression	hsTPH_E2K_N91I_P99C	M9		M9	glycerol(4)	NH4Cl(1)	rhamnose(0.1)	O2	37	7	Carbenicillin(50)	0.585367	pcoli__hsTPH_E2K_N91I_P99C
ecoli_00664	pcoli__hsTPH_N158trunc__1	pColi	hsTPH_N158trunc	Heterologous gene expression	Heterologous gene expression	hsTPH_N158trunc	M9		M9	glycerol(4)	NH4Cl(1)	rhamnose(0.1)	O2	37	7	Carbenicillin(50)	0.526445	pcoli__hsTPH_N158trunc
ecoli_00665	pcoli__hsTPH_N158trunc__2	pColi	hsTPH_N158trunc	Heterologous gene expression	Heterologous gene expression	hsTPH_N158trunc	M9		M9	glycerol(4)	NH4Cl(1)	rhamnose(0.1)	O2	37	7	Carbenicillin(50)	0.51983	pcoli__hsTPH_N158trunc
ecoli_00666	pcoli__hsTPH_N174trunc__1	pColi	hsTPH_N174trunc	Heterologous gene expression	Heterologous gene expression	hsTPH_N174trunc	M9		M9	glycerol(4)	NH4Cl(1)	rhamnose(0.1)	O2	37	7	Carbenicillin(50)	0.567886	pcoli__hsTPH_N174trunc
ecoli_00667	pcoli__hsTPH_N174trunc__2	pColi	hsTPH_N174trunc	Heterologous gene expression	Heterologous gene expression	hsTPH_N174trunc	M9		M9	glycerol(4)	NH4Cl(1)	rhamnose(0.1)	O2	37	7	Carbenicillin(50)	0.56556	pcoli__hsTPH_N174trunc
ecoli_00668	pcoli__hsTPH_Ntermtrunc__1	pColi	hsTPH_Ntermtrunc	Heterologous gene expression	Heterologous gene expression	hsTPH_Ntermtrunc	M9		M9	glycerol(4)	NH4Cl(1)	rhamnose(0.1)	O2	37	7	Carbenicillin(50)	0.655567	pcoli__hsTPH_Ntermtrunc
ecoli_00669	pcoli__hsTPH_Ntermtrunc__2	pColi	hsTPH_Ntermtrunc	Heterologous gene expression	Heterologous gene expression	hsTPH_Ntermtrunc	M9		M9	glycerol(4)	NH4Cl(1)	rhamnose(0.1)	O2	37	7	Carbenicillin(50)	0.657993	pcoli__hsTPH_Ntermtrunc
ecoli_00670	pcoli__hsTPH1__1	pColi	hsTPH1	Heterologous gene expression	Heterologous gene expression	hsTPH1	M9		M9	glycerol(4)	NH4Cl(1)	rhamnose(0.1)	O2	37	7	Carbenicillin(50)	0.55038	pcoli__hsTPH1
ecoli_00671	pcoli__hsTPH1__2	pColi	hsTPH1	Heterologous gene expression	Heterologous gene expression	hsTPH1	M9		M9	glycerol(4)	NH4Cl(1)	rhamnose(0.1)	O2	37	7	Carbenicillin(50)	0.541407	pcoli__hsTPH1
ecoli_00672	pcoli__MBP__1	pColi	MBP	Heterologous gene expression	Heterologous gene expression	MBP	M9		M9	glycerol(4)	NH4Cl(1)	rhamnose(0.1)	O2	37	7	Carbenicillin(50)	0.691316	pcoli__MBP
ecoli_00673	pcoli__MBP__2	pColi	MBP	Heterologous gene expression	Heterologous gene expression	MBP	M9		M9	glycerol(4)	NH4Cl(1)	rhamnose(0.1)	O2	37	7	Carbenicillin(50)	0.698991	pcoli__MBP
ecoli_00674	pcoli__msCOMT__1	pColi	msCOMT	Heterologous gene expression	Heterologous gene expression	msCOMT	M9		M9	glycerol(4)	NH4Cl(1)	rhamnose(0.1)	O2	37	7	Carbenicillin(50)	0.723878	pcoli__msCOMT
ecoli_00675	pcoli__msCOMT__2	pColi	msCOMT	Heterologous gene expression	Heterologous gene expression	msCOMT	M9		M9	glycerol(4)	NH4Cl(1)	rhamnose(0.1)	O2	37	7	Carbenicillin(50)	0.740025	pcoli__msCOMT
ecoli_00676	pcoli__ocAANAT__1	pColi	ocAANAT	Heterologous gene expression	Heterologous gene expression	ocAANAT	M9		M9	glycerol(4)	NH4Cl(1)	rhamnose(0.1)	O2	37	7	Carbenicillin(50)	0.643697	pcoli__ocAANAT
ecoli_00677	pcoli__ocAANAT__2	pColi	ocAANAT	Heterologous gene expression	Heterologous gene expression	ocAANAT	M9		M9	glycerol(4)	NH4Cl(1)	rhamnose(0.1)	O2	37	7	Carbenicillin(50)	0.641932	pcoli__ocAANAT
ecoli_00678	pcoli__osTDC_K374H__1	pColi	osTDC_K374H	Heterologous gene expression	Heterologous gene expression	osTDC_K374H	M9		M9	glycerol(4)	NH4Cl(1)	rhamnose(0.1)	O2	37	7	Carbenicillin(50)	0.606595	pcoli__osTDC_K374H
ecoli_00679	pcoli__osTDC_K374H__2	pColi	osTDC_K374H	Heterologous gene expression	Heterologous gene expression	osTDC_K374H	M9		M9	glycerol(4)	NH4Cl(1)	rhamnose(0.1)	O2	37	7	Carbenicillin(50)	0.604327	pcoli__osTDC_K374H
ecoli_00680	pcoli__osTDC_K374L__1	pColi	osTDC_K374L	Heterologous gene expression	Heterologous gene expression	osTDC_K374L	M9		M9	glycerol(4)	NH4Cl(1)	rhamnose(0.1)	O2	37	7	Carbenicillin(50)	0.708431	pcoli__osTDC_K374L
ecoli_00681	pcoli__osTDC_K374L__2	pColi	osTDC_K374L	Heterologous gene expression	Heterologous gene expression	osTDC_K374L	M9		M9	glycerol(4)	NH4Cl(1)	rhamnose(0.1)	O2	37	7	Carbenicillin(50)	0.70883	pcoli__osTDC_K374L
ecoli_00682	pcoli__osTDC_K374Q__1	pColi	osTDC_K374Q	Heterologous gene expression	Heterologous gene expression	osTDC_K374Q	M9		M9	glycerol(4)	NH4Cl(1)	rhamnose(0.1)	O2	37	7	Carbenicillin(50)	0.550405	pcoli__osTDC_K374Q
ecoli_00683	pcoli__osTDC_K374Q__2	pColi	osTDC_K374Q	Heterologous gene expression	Heterologous gene expression	osTDC_K374Q	M9		M9	glycerol(4)	NH4Cl(1)	rhamnose(0.1)	O2	37	7	Carbenicillin(50)	0.541096	pcoli__osTDC_K374Q
ecoli_00684	pcoli__osTDC_L360V__1	pColi	osTDC_L360V	Heterologous gene expression	Heterologous gene expression	osTDC_L360V	M9		M9	glycerol(4)	NH4Cl(1)	rhamnose(0.1)	O2	37	7	Carbenicillin(50)	0.627584	pcoli__osTDC_L360V
ecoli_00685	pcoli__osTDC_L360V__2	pColi	osTDC_L360V	Heterologous gene expression	Heterologous gene expression	osTDC_L360V	M9		M9	glycerol(4)	NH4Cl(1)	rhamnose(0.1)	O2	37	7	Carbenicillin(50)	0.638522	pcoli__osTDC_L360V
ecoli_00686	pcoli__pmTPH__1	pColi	pmTPH	Heterologous gene expression	Heterologous gene expression	pmTPH	M9		M9	glycerol(4)	NH4Cl(1)	rhamnose(0.1)	O2	37	7	Carbenicillin(50)	0.731387	pcoli__pmTPH
ecoli_00687	pcoli__pmTPH__2	pColi	pmTPH	Heterologous gene expression	Heterologous gene expression	pmTPH	M9		M9	glycerol(4)	NH4Cl(1)	rhamnose(0.1)	O2	37	7	Carbenicillin(50)	0.716796	pcoli__pmTPH
ecoli_00688	pcoli__RFC__1	pColi	RFC	Heterologous gene expression	Heterologous gene expression	RFC	M9		M9	glycerol(4)	NH4Cl(1)	rhamnose(0.1)	O2	37	7	Carbenicillin(50)	0.507176	pcoli__RFC
ecoli_00689	pcoli__RFC__2	pColi	RFC	Heterologous gene expression	Heterologous gene expression	RFC	M9		M9	glycerol(4)	NH4Cl(1)	rhamnose(0.1)	O2	37	7	Carbenicillin(50)	0.501488	pcoli__RFC
ecoli_00690	pcoli__RFCctrl__1	pColi	RFCctrl	Heterologous gene expression	Heterologous gene expression	RFCctrl	M9		M9	glycerol(4)	NH4Cl(1)	rhamnose(0.1)	O2	37	7	Carbenicillin(50)	0.403513	pcoli__RFCctrl
ecoli_00691	pcoli__RFCctrl__2	pColi	RFCctrl	Heterologous gene expression	Heterologous gene expression	RFCctrl	M9		M9	glycerol(4)	NH4Cl(1)	rhamnose(0.1)	O2	37	7	Carbenicillin(50)	0.370646	pcoli__RFCctrl
ecoli_00692	pcoli__RFCnopause__1	pColi	RFCnopause	Heterologous gene expression	Heterologous gene expression	RFCnopause	M9		M9	glycerol(4)	NH4Cl(1)	rhamnose(0.1)	O2	37	7	Carbenicillin(50)	0.45033	pcoli__RFCnopause
ecoli_00693	pcoli__RFCnopause__2	pColi	RFCnopause	Heterologous gene expression	Heterologous gene expression	RFCnopause	M9		M9	glycerol(4)	NH4Cl(1)	rhamnose(0.1)	O2	37	7	Carbenicillin(50)	0.465934	pcoli__RFCnopause
ecoli_00694	pcoli__RFCpluspause__1	pColi	RFCpluspause	Heterologous gene expression	Heterologous gene expression	RFCpluspause	M9		M9	glycerol(4)	NH4Cl(1)	rhamnose(0.1)	O2	37	7	Carbenicillin(50)	0.480231	pcoli__RFCpluspause
ecoli_00695	pcoli__RFCpluspause__2	pColi	RFCpluspause	Heterologous gene expression	Heterologous gene expression	RFCpluspause	M9		M9	glycerol(4)	NH4Cl(1)	rhamnose(0.1)	O2	37	7	Carbenicillin(50)	0.508962	pcoli__RFCpluspause
ecoli_00696	pcoli__rnCOMT_sol__1	pColi	rnCOMT_sol	Heterologous gene expression	Heterologous gene expression	rnCOMT_sol	M9		M9	glycerol(4)	NH4Cl(1)	rhamnose(0.1)	O2	37	7	Carbenicillin(50)	0.404833	pcoli__rnCOMT_sol
ecoli_00697	pcoli__rnCOMT_sol__2	pColi	rnCOMT_sol	Heterologous gene expression	Heterologous gene expression	rnCOMT_sol	M9		M9	glycerol(4)	NH4Cl(1)	rhamnose(0.1)	O2	37	7	Carbenicillin(50)	0.361414	pcoli__rnCOMT_sol
ecoli_00698	pcoli__rnPNMT__1	pColi	rnPNMT	Heterologous gene expression	Heterologous gene expression	rnPNMT	M9		M9	glycerol(4)	NH4Cl(1)	rhamnose(0.1)	O2	37	7	Carbenicillin(50)	0.692275	pcoli__rnPNMT
ecoli_00699	pcoli__rnPNMT__2	pColi	rnPNMT	Heterologous gene expression	Heterologous gene expression	rnPNMT	M9		M9	glycerol(4)	NH4Cl(1)	rhamnose(0.1)	O2	37	7	Carbenicillin(50)	0.688543	pcoli__rnPNMT
ecoli_00700	pcoli__rnTDC__1	pColi	rnTDC	Heterologous gene expression	Heterologous gene expression	rnTDC	M9		M9	glycerol(4)	NH4Cl(1)	rhamnose(0.1)	O2	37	7	Carbenicillin(50)	0.583597	pcoli__rnTDC
ecoli_00701	pcoli__rnTDC__2	pColi	rnTDC	Heterologous gene expression	Heterologous gene expression	rnTDC	M9		M9	glycerol(4)	NH4Cl(1)	rhamnose(0.1)	O2	37	7	Carbenicillin(50)	0.565135	pcoli__rnTDC
ecoli_00702	pcoli__rnTDC_trunc__1	pColi	rnTDC_trunc	Heterologous gene expression	Heterologous gene expression	rnTDC_trunc	M9		M9	glycerol(4)	NH4Cl(1)	rhamnose(0.1)	O2	37	7	Carbenicillin(50)	0.692785	pcoli__rnTDC_trunc
ecoli_00703	pcoli__rnTDC_trunc__2	pColi	rnTDC_trunc	Heterologous gene expression	Heterologous gene expression	rnTDC_trunc	M9		M9	glycerol(4)	NH4Cl(1)	rhamnose(0.1)	O2	37	7	Carbenicillin(50)	0.677319	pcoli__rnTDC_trunc
ecoli_00704	pcoli__saCOMT_T2A__1	pColi	saCOMT_T2A	Heterologous gene expression	Heterologous gene expression	saCOMT_T2A	M9		M9	glycerol(4)	NH4Cl(1)	rhamnose(0.1)	O2	37	7	Carbenicillin(50)	0.583769	pcoli__saCOMT_T2A
ecoli_00705	pcoli__saCOMT_T2A__2	pColi	saCOMT_T2A	Heterologous gene expression	Heterologous gene expression	saCOMT_T2A	M9		M9	glycerol(4)	NH4Cl(1)	rhamnose(0.1)	O2	37	7	Carbenicillin(50)	0.576103	pcoli__saCOMT_T2A
ecoli_00706	pcoli__sfCOMT__1	pColi	sfCOMT	Heterologous gene expression	Heterologous gene expression	sfCOMT	M9		M9	glycerol(4)	NH4Cl(1)	rhamnose(0.1)	O2	37	7	Carbenicillin(50)	0.638292	pcoli__sfCOMT
ecoli_00707	pcoli__sfCOMT__2	pColi	sfCOMT	Heterologous gene expression	Heterologous gene expression	sfCOMT	M9		M9	glycerol(4)	NH4Cl(1)	rhamnose(0.1)	O2	37	7	Carbenicillin(50)	0.641809	pcoli__sfCOMT
ecoli_00708	pcoli__sgAANAT_D63G__1	pColi	sgAANAT_D63G	Heterologous gene expression	Heterologous gene expression	sgAANAT_D63G	M9		M9	glycerol(4)	NH4Cl(1)	rhamnose(0.1)	O2	37	7	Carbenicillin(50)	0.594047	pcoli__sgAANAT_D63G
ecoli_00709	pcoli__sgAANAT_D63G__2	pColi	sgAANAT_D63G	Heterologous gene expression	Heterologous gene expression	sgAANAT_D63G	M9		M9	glycerol(4)	NH4Cl(1)	rhamnose(0.1)	O2	37	7	Carbenicillin(50)	0.585149	pcoli__sgAANAT_D63G
ecoli_00710	pcoli__ssDDC__1	pColi	ssDDC	Heterologous gene expression	Heterologous gene expression	ssDDC	M9		M9	glycerol(4)	NH4Cl(1)	rhamnose(0.1)	O2	37	7	Carbenicillin(50)	0.590439	pcoli__ssDDC
ecoli_00711	pcoli__ssDDC__2	pColi	ssDDC	Heterologous gene expression	Heterologous gene expression	ssDDC	M9		M9	glycerol(4)	NH4Cl(1)	rhamnose(0.1)	O2	37	7	Carbenicillin(50)	0.589069	pcoli__ssDDC
ecoli_00712	pcoli__TP53B__1	pColi	TP53B	Heterologous gene expression	Heterologous gene expression	TP53B	M9		M9	glycerol(4)	NH4Cl(1)	rhamnose(0.1)	O2	37	7	Carbenicillin(50)	0.471959	pcoli__TP53B
ecoli_00713	pcoli__TP53B__2	pColi	TP53B	Heterologous gene expression	Heterologous gene expression	TP53B	M9		M9	glycerol(4)	NH4Cl(1)	rhamnose(0.1)	O2	37	7	Carbenicillin(50)	0.488005	pcoli__TP53B
ecoli_00714	pcoli__WT__1	pColi	WT	Alternative nutrients	Alternative carbon source	glycerol (4g/L)	M9		M9	glycerol(4)	NH4Cl(1)	rhamnose(0.1)	O2	37	7	Carbenicillin(50)	0.643883	pcoli__WT
ecoli_00715	pcoli__WT__2	pColi	WT	Alternative nutrients	Alternative carbon source	glycerol (4g/L)	M9		M9	glycerol(4)	NH4Cl(1)	rhamnose(0.1)	O2	37	7	Carbenicillin(50)	0.58855	pcoli__WT
ecoli_00797	adnB__wt_adn__1	adnB	wt_adn	Alternative nutrients	Nutrient supplement	adenosine	M9		M9	glucose(.2%)	NH4Cl(1)	adenosine()	O2	37	7			adnB__wt_adn
ecoli_00798	adnB__wt_adn__2	adnB	wt_adn	Alternative nutrients	Nutrient supplement	adenosine	M9		M9	glucose(.2%)	NH4Cl(1)	adenosine()	O2	37	7			adnB__wt_adn
ecoli_00818	ytf2__wt_glc__1	yTF 2	wt_glc	Alternative nutrients	Alternative base media	M9 without trace element mixture	M9		M9	glucose?	NH4Cl(1)		O2	37	7			ytf2__wt_glc
ecoli_00819	ytf2__wt_glc__2	yTF 2	wt_glc	Alternative nutrients	Alternative base media	M9 without trace element mixture	M9		M9	glucose?	NH4Cl(1)		O2	37	7			ytf2__wt_glc
ecoli_00834	ytf3__wt_glc2__1	yTF 3	wt_glc2	Control	Control	Grown in M9 with sauer trace element mixture and NH4Cl, glucose	M9	sauer trace element mixture	M9+sauer	glucose	NH4Cl(1)		O2	37	7			ytf3__wt_glc2
ecoli_00835	ytf3__wt_glc2__2	yTF 3	wt_glc2	Control	Control	Grown in M9 with sauer trace element mixture and NH4Cl, glucose	M9	sauer trace element mixture	M9+sauer	glucose	NH4Cl(1)		O2	37	7			ytf3__wt_glc2
ecoli_00836	ytf3__wt_pH7_lactate__1	yTF 3	wt_pH7_lactate	Stimulus	Other Stimulus	lactic acid	M9	sauer trace element mixture	M9+sauer	glucose	NH4Cl(1)	lactic acid(5)	O2	37	7			ytf3__wt_pH7_lactate
ecoli_00837	ytf3__wt_pH7_lactate__2	yTF 3	wt_pH7_lactate	Stimulus	Other Stimulus	lactic acid	M9	sauer trace element mixture	M9+sauer	glucose	NH4Cl(1)	lactic acid(5)	O2	37	7			ytf3__wt_pH7_lactate
ecoli_00838	ytf3__wt_pH55_lactate__1	yTF 3	wt_pH55_lactate	Stimulus	Acid	PH=5.5 with lactic acid	M9	sauer trace element mixture	M9+sauer	glucose	NH4Cl(1)	lactic acid(5)	O2	37	5.5			ytf3__wt_pH55_lactate
ecoli_00839	ytf3__wt_pH55_lactate__2	yTF 3	wt_pH55_lactate	Stimulus	Acid	PH=5.5 with lactic acid	M9	sauer trace element mixture	M9+sauer	glucose	NH4Cl(1)	lactic acid(5)	O2	37	5.5			ytf3__wt_pH55_lactate
ecoli_00840	ytf3__wt_pH55_HCl__1	yTF 3	wt_pH55_HCl	Stimulus	Acid	PH=5.5 with HCl	M9	sauer trace element mixture	M9+sauer	glucose	NH4Cl(1)	HCl(3)	O2	37	5.5			ytf3__wt_pH55_HCl
ecoli_00841	ytf3__wt_pH55_HCl__2	yTF 3	wt_pH55_HCl	Stimulus	Acid	PH=5.5 with HCl	M9	sauer trace element mixture	M9+sauer	glucose	NH4Cl(1)	HCl(3)	O2	37	5.5			ytf3__wt_pH55_HCl

## Sheet: b. Normalisation Reference
	Treatment Sample ID	Control Sample Index	Control Sample ID
ecoli_00001	control__wt_glc__1	ecoli_00001;ecoli_00002	control__wt_glc__1;control__wt_glc__2
ecoli_00002	control__wt_glc__2	ecoli_00001;ecoli_00002	control__wt_glc__1;control__wt_glc__2
ecoli_00003	fur__wt_dpd__1	ecoli_00041;ecoli_00042	fur__wt_fe__1;fur__wt_fe__2
ecoli_00004	fur__wt_dpd__2	ecoli_00041;ecoli_00042	fur__wt_fe__1;fur__wt_fe__2
ecoli_00005	fur__wt_fe__1	ecoli_00041;ecoli_00042	misc__wt_no_te__1;misc__wt_no_te__2
ecoli_00006	fur__wt_fe__2	ecoli_00041;ecoli_00042	misc__wt_no_te__1;misc__wt_no_te__2
ecoli_00011	acid__wt_ph5__1	ecoli_00041;ecoli_00042	misc__wt_no_te__1;misc__wt_no_te__2
ecoli_00012	acid__wt_ph5__2	ecoli_00041;ecoli_00042	misc__wt_no_te__1;misc__wt_no_te__2
ecoli_00019	oxidative__wt_pq__1	ecoli_00041;ecoli_00042	misc__wt_no_te__1;misc__wt_no_te__2
ecoli_00020	oxidative__wt_pq__2	ecoli_00041;ecoli_00042	misc__wt_no_te__1;misc__wt_no_te__2
ecoli_00027	nac_ntrc__wt_csn__1	ecoli_00041;ecoli_00042	misc__wt_no_te__1;misc__wt_no_te__2
ecoli_00028	nac_ntrc__wt_csn__2	ecoli_00041;ecoli_00042	misc__wt_no_te__1;misc__wt_no_te__2
ecoli_00029	nac_ntrc__wt_cytd__1	ecoli_00041;ecoli_00042	misc__wt_no_te__1;misc__wt_no_te__2
ecoli_00030	nac_ntrc__wt_cytd__2	ecoli_00041;ecoli_00042	misc__wt_no_te__1;misc__wt_no_te__2
ecoli_00031	nac_ntrc__wt_gln__1	ecoli_00041;ecoli_00042	misc__wt_no_te__1;misc__wt_no_te__2
ecoli_00032	nac_ntrc__wt_gln__2	ecoli_00041;ecoli_00042	misc__wt_no_te__1;misc__wt_no_te__2
ecoli_00041	misc__wt_no_te__1	ecoli_00001;ecoli_00002	control__wt_glc__1;control__wt_glc__2
ecoli_00042	misc__wt_no_te__2	ecoli_00001;ecoli_00002	control__wt_glc__1;control__wt_glc__2
ecoli_00050	omics__wt_glu__1	ecoli_00001;ecoli_00002	control__wt_glc__1;control__wt_glc__2
ecoli_00051	omics__wt_glu__2	ecoli_00001;ecoli_00002	control__wt_glc__1;control__wt_glc__2
ecoli_00052	omics__wt_gly__1	ecoli_00001;ecoli_00002	control__wt_glc__1;control__wt_glc__2
ecoli_00053	omics__wt_gly__2	ecoli_00001;ecoli_00002	control__wt_glc__1;control__wt_glc__2
ecoli_00054	omics__wt_thr__1	ecoli_00001;ecoli_00002	control__wt_glc__1;control__wt_glc__2
ecoli_00055	omics__wt_thr__2	ecoli_00001;ecoli_00002	control__wt_glc__1;control__wt_glc__2
ecoli_00064	ompr__wt_nacl__1	ecoli_00041;ecoli_00042	misc__wt_no_te__1;misc__wt_no_te__2
ecoli_00065	ompr__wt_nacl__2	ecoli_00041;ecoli_00042	misc__wt_no_te__1;misc__wt_no_te__2
ecoli_00068	minspan__wt_ade__1	ecoli_00070;ecoli_00071;ecoli_00072	minspan__wt_glc__2;minspan__wt_glc__3;minspan__wt_glc__4
ecoli_00070	minspan__wt_glc__2	ecoli_00070;ecoli_00071;ecoli_00072	minspan__wt_glc__2;minspan__wt_glc__3;minspan__wt_glc__4
ecoli_00071	minspan__wt_glc__3	ecoli_00070;ecoli_00071;ecoli_00072	minspan__wt_glc__2;minspan__wt_glc__3;minspan__wt_glc__4
ecoli_00072	minspan__wt_glc__4	ecoli_00070;ecoli_00071;ecoli_00072	minspan__wt_glc__2;minspan__wt_glc__3;minspan__wt_glc__4
ecoli_00073	minspan__wt_glc_anaero__1	ecoli_00070;ecoli_00071;ecoli_00072	minspan__wt_glc__2;minspan__wt_glc__3;minspan__wt_glc__4
ecoli_00074	minspan__wt_glc_anaero__2	ecoli_00070;ecoli_00071;ecoli_00072	minspan__wt_glc__2;minspan__wt_glc__3;minspan__wt_glc__4
ecoli_00075	minspan__wt_trp__1	ecoli_00070;ecoli_00071;ecoli_00072	minspan__wt_glc__2;minspan__wt_glc__3;minspan__wt_glc__4
ecoli_00082	cra_crp__wt_ac__1	ecoli_00001;ecoli_00002	control__wt_glc__1;control__wt_glc__2
ecoli_00083	cra_crp__wt_ac__2	ecoli_00001;ecoli_00002	control__wt_glc__1;control__wt_glc__2
ecoli_00084	cra_crp__wt_fru__1	ecoli_00001;ecoli_00002	control__wt_glc__1;control__wt_glc__2
ecoli_00085	cra_crp__wt_fru__2	ecoli_00001;ecoli_00002	control__wt_glc__1;control__wt_glc__2
ecoli_00094	rpoB__wt_lb__1	ecoli_00001;ecoli_00002	control__wt_glc__1;control__wt_glc__2
ecoli_00095	rpoB__wt_lb__2	ecoli_00001;ecoli_00002	control__wt_glc__1;control__wt_glc__2
ecoli_00105	crp__wt_fru__1	ecoli_00001;ecoli_00002	control__wt_glc__1;control__wt_glc__2
ecoli_00106	crp__wt_glyc__1	ecoli_00001;ecoli_00002	control__wt_glc__1;control__wt_glc__2
ecoli_00107	crp__wt_glyc__2	ecoli_00001;ecoli_00002	control__wt_glc__1;control__wt_glc__2
ecoli_00132	42c__wt_42c__1	ecoli_00001;ecoli_00002	control__wt_glc__1;control__wt_glc__2
ecoli_00142	ssw__wt_ac__1	ecoli_00143	ssw__wt_glc__1
ecoli_00143	ssw__wt_glc__1	ecoli_00001;ecoli_00002	control__wt_glc__1;control__wt_glc__2
ecoli_00144	ssw__wt_glyc__1	ecoli_00143	ssw__wt_glc__1
ecoli_00145	ssw__wt_xyl__1	ecoli_00143	ssw__wt_glc__1
ecoli_00169	ica__wt_glc__1	ecoli_00169;ecoli_00170;ecoli_00171;ecoli_00172;ecoli_00193;ecoli_00194	ica__wt_glc__1;ica__wt_glc__2;ica__wt_glc__3;ica__wt_glc__4;ica__wt_glc__5;ica__wt_glc__6
ecoli_00170	ica__wt_glc__2	ecoli_00169;ecoli_00170;ecoli_00171;ecoli_00172;ecoli_00193;ecoli_00194	ica__wt_glc__1;ica__wt_glc__2;ica__wt_glc__3;ica__wt_glc__4;ica__wt_glc__5;ica__wt_glc__6
ecoli_00171	ica__wt_glc__3	ecoli_00169;ecoli_00170;ecoli_00171;ecoli_00172;ecoli_00193;ecoli_00194	ica__wt_glc__1;ica__wt_glc__2;ica__wt_glc__3;ica__wt_glc__4;ica__wt_glc__5;ica__wt_glc__6
ecoli_00172	ica__wt_glc__4	ecoli_00169;ecoli_00170;ecoli_00171;ecoli_00172;ecoli_00193;ecoli_00194	ica__wt_glc__1;ica__wt_glc__2;ica__wt_glc__3;ica__wt_glc__4;ica__wt_glc__5;ica__wt_glc__6
ecoli_00173	ica__arg_sbt__1	ecoli_00169;ecoli_00170;ecoli_00171;ecoli_00172;ecoli_00193;ecoli_00194	ica__wt_glc__1;ica__wt_glc__2;ica__wt_glc__3;ica__wt_glc__4;ica__wt_glc__5;ica__wt_glc__6
ecoli_00174	ica__arg_sbt__2	ecoli_00169;ecoli_00170;ecoli_00171;ecoli_00172;ecoli_00193;ecoli_00194	ica__wt_glc__1;ica__wt_glc__2;ica__wt_glc__3;ica__wt_glc__4;ica__wt_glc__5;ica__wt_glc__6
ecoli_00175	ica__cytd_rib__1	ecoli_00169;ecoli_00170;ecoli_00171;ecoli_00172;ecoli_00193;ecoli_00194	ica__wt_glc__1;ica__wt_glc__2;ica__wt_glc__3;ica__wt_glc__4;ica__wt_glc__5;ica__wt_glc__6
ecoli_00176	ica__cytd_rib__2	ecoli_00169;ecoli_00170;ecoli_00171;ecoli_00172;ecoli_00193;ecoli_00194	ica__wt_glc__1;ica__wt_glc__2;ica__wt_glc__3;ica__wt_glc__4;ica__wt_glc__5;ica__wt_glc__6
ecoli_00177	ica__gth__1	ecoli_00169;ecoli_00170;ecoli_00171;ecoli_00172;ecoli_00193;ecoli_00194	ica__wt_glc__1;ica__wt_glc__2;ica__wt_glc__3;ica__wt_glc__4;ica__wt_glc__5;ica__wt_glc__6
ecoli_00178	ica__gth__2	ecoli_00169;ecoli_00170;ecoli_00171;ecoli_00172;ecoli_00193;ecoli_00194	ica__wt_glc__1;ica__wt_glc__2;ica__wt_glc__3;ica__wt_glc__4;ica__wt_glc__5;ica__wt_glc__6
ecoli_00179	ica__leu_glcr__1	ecoli_00169;ecoli_00170;ecoli_00171;ecoli_00172;ecoli_00193;ecoli_00194	ica__wt_glc__1;ica__wt_glc__2;ica__wt_glc__3;ica__wt_glc__4;ica__wt_glc__5;ica__wt_glc__6
ecoli_00180	ica__leu_glcr__2	ecoli_00169;ecoli_00170;ecoli_00171;ecoli_00172;ecoli_00193;ecoli_00194	ica__wt_glc__1;ica__wt_glc__2;ica__wt_glc__3;ica__wt_glc__4;ica__wt_glc__5;ica__wt_glc__6
ecoli_00181	ica__met_glc__1	ecoli_00169;ecoli_00170;ecoli_00171;ecoli_00172;ecoli_00193;ecoli_00194	ica__wt_glc__1;ica__wt_glc__2;ica__wt_glc__3;ica__wt_glc__4;ica__wt_glc__5;ica__wt_glc__6
ecoli_00182	ica__met_glc__2	ecoli_00169;ecoli_00170;ecoli_00171;ecoli_00172;ecoli_00193;ecoli_00194	ica__wt_glc__1;ica__wt_glc__2;ica__wt_glc__3;ica__wt_glc__4;ica__wt_glc__5;ica__wt_glc__6
ecoli_00183	ica__no3_anaero__1	ecoli_00169;ecoli_00170;ecoli_00171;ecoli_00172;ecoli_00193;ecoli_00194	ica__wt_glc__1;ica__wt_glc__2;ica__wt_glc__3;ica__wt_glc__4;ica__wt_glc__5;ica__wt_glc__6
ecoli_00184	ica__no3_anaero__2	ecoli_00169;ecoli_00170;ecoli_00171;ecoli_00172;ecoli_00193;ecoli_00194	ica__wt_glc__1;ica__wt_glc__2;ica__wt_glc__3;ica__wt_glc__4;ica__wt_glc__5;ica__wt_glc__6
ecoli_00185	ica__phe_acgam__1	ecoli_00169;ecoli_00170;ecoli_00171;ecoli_00172;ecoli_00193;ecoli_00194	ica__wt_glc__1;ica__wt_glc__2;ica__wt_glc__3;ica__wt_glc__4;ica__wt_glc__5;ica__wt_glc__6
ecoli_00186	ica__phe_acgam__2	ecoli_00169;ecoli_00170;ecoli_00171;ecoli_00172;ecoli_00193;ecoli_00194	ica__wt_glc__1;ica__wt_glc__2;ica__wt_glc__3;ica__wt_glc__4;ica__wt_glc__5;ica__wt_glc__6
ecoli_00187	ica__thm_gal__1	ecoli_00169;ecoli_00170;ecoli_00171;ecoli_00172;ecoli_00193;ecoli_00194	ica__wt_glc__1;ica__wt_glc__2;ica__wt_glc__3;ica__wt_glc__4;ica__wt_glc__5;ica__wt_glc__7
ecoli_00188	ica__thm_gal__2	ecoli_00169;ecoli_00170;ecoli_00171;ecoli_00172;ecoli_00193;ecoli_00194	ica__wt_glc__1;ica__wt_glc__2;ica__wt_glc__3;ica__wt_glc__4;ica__wt_glc__5;ica__wt_glc__8
ecoli_00189	ica__tyr_glcn__1	ecoli_00169;ecoli_00170;ecoli_00171;ecoli_00172;ecoli_00193;ecoli_00194	ica__wt_glc__1;ica__wt_glc__2;ica__wt_glc__3;ica__wt_glc__4;ica__wt_glc__5;ica__wt_glc__9
ecoli_00190	ica__tyr_glcn__2	ecoli_00169;ecoli_00170;ecoli_00171;ecoli_00172;ecoli_00193;ecoli_00194	ica__wt_glc__1;ica__wt_glc__2;ica__wt_glc__3;ica__wt_glc__4;ica__wt_glc__5;ica__wt_glc__10
ecoli_00191	ica__ura_pyr__1	ecoli_00169;ecoli_00170;ecoli_00171;ecoli_00172;ecoli_00193;ecoli_00194	ica__wt_glc__1;ica__wt_glc__2;ica__wt_glc__3;ica__wt_glc__4;ica__wt_glc__5;ica__wt_glc__11
ecoli_00192	ica__ura_pyr__2	ecoli_00169;ecoli_00170;ecoli_00171;ecoli_00172;ecoli_00193;ecoli_00194	ica__wt_glc__1;ica__wt_glc__2;ica__wt_glc__3;ica__wt_glc__4;ica__wt_glc__5;ica__wt_glc__12
ecoli_00193	ica__wt_glc__5	ecoli_00169;ecoli_00170;ecoli_00171;ecoli_00172;ecoli_00193;ecoli_00194	ica__wt_glc__1;ica__wt_glc__2;ica__wt_glc__3;ica__wt_glc__4;ica__wt_glc__5;ica__wt_glc__13
ecoli_00194	ica__wt_glc__6	ecoli_00169;ecoli_00170;ecoli_00171;ecoli_00172;ecoli_00193;ecoli_00194	ica__wt_glc__1;ica__wt_glc__2;ica__wt_glc__3;ica__wt_glc__4;ica__wt_glc__5;ica__wt_glc__14
ecoli_00197	ica__ade_glc__1	ecoli_00169;ecoli_00170;ecoli_00171;ecoli_00172;ecoli_00193;ecoli_00194	ica__wt_glc__1;ica__wt_glc__2;ica__wt_glc__3;ica__wt_glc__4;ica__wt_glc__5;ica__wt_glc__15
ecoli_00198	ica__ade_glc__2	ecoli_00169;ecoli_00170;ecoli_00171;ecoli_00172;ecoli_00193;ecoli_00194	ica__wt_glc__1;ica__wt_glc__2;ica__wt_glc__3;ica__wt_glc__4;ica__wt_glc__5;ica__wt_glc__16
ecoli_00199	ytf__wt_glc__1	ecoli_00199;ecoli_00200	ytf__wt_glc__1;ytf__wt_glc__2
ecoli_00200	ytf__wt_glc__2	ecoli_00199;ecoli_00200	ytf__wt_glc__1;ytf__wt_glc__2
ecoli_00209	ytf__wt_ph5__1	ecoli_00199;ecoli_00200	ytf__wt_glc__1;ytf__wt_glc__2
ecoli_00210	ytf__wt_ph5__2	ecoli_00199;ecoli_00200	ytf__wt_glc__1;ytf__wt_glc__2
ecoli_00211	ytf__wt_ph8__1	ecoli_00199;ecoli_00200	ytf__wt_glc__1;ytf__wt_glc__2
ecoli_00212	ytf__wt_ph8__2	ecoli_00199;ecoli_00200	ytf__wt_glc__1;ytf__wt_glc__2
ecoli_00279	misc2__salc_glc__1	ecoli_00001;ecoli_00002	control__wt_glc__1;control__wt_glc__2
ecoli_00280	misc2__salc_glc__2	ecoli_00001;ecoli_00002	control__wt_glc__1;control__wt_glc__2
ecoli_00281	misc2__dbcn_glc__1	ecoli_00001;ecoli_00002	control__wt_glc__1;control__wt_glc__2
ecoli_00282	misc2__dbcn_glc__2	ecoli_00001;ecoli_00002	control__wt_glc__1;control__wt_glc__2
ecoli_00283	misc2__tyr_glc__1	ecoli_00001;ecoli_00002	control__wt_glc__1;control__wt_glc__2
ecoli_00284	misc2__tyr_glc__2	ecoli_00001;ecoli_00002	control__wt_glc__1;control__wt_glc__2
ecoli_00285	misc2__arg_cytd__1	ecoli_00001;ecoli_00002	control__wt_glc__1;control__wt_glc__2
ecoli_00286	misc2__arg_cytd__2	ecoli_00001;ecoli_00002	control__wt_glc__1;control__wt_glc__2
ecoli_00323	oxyR__wt_glc__1	ecoli_00001;ecoli_00002	control__wt_glc__1;control__wt_glc__2
ecoli_00324	oxyR__wt_glc__2	ecoli_00001;ecoli_00002	control__wt_glc__1;control__wt_glc__2
ecoli_00325	oxyR__wt_h2o2__1	ecoli_00323;ecoli_00324	oxyR__wt_glc__1;oxyR__wt_glc__2
ecoli_00326	oxyR__wt_h2o2__2	ecoli_00323;ecoli_00324	oxyR__wt_glc__1;oxyR__wt_glc__2
ecoli_00363	abx_media__m9_ctrl__1	ecoli_00363;ecoli_00364	abx_media__m9_ctrl__1;abx_media__m9_ctrl__2
ecoli_00364	abx_media__m9_ctrl__2	ecoli_00363;ecoli_00364	abx_media__m9_ctrl__1;abx_media__m9_ctrl__2
ecoli_00365	abx_media__rpmi_ctrl__1	ecoli_00363;ecoli_00364	abx_media__m9_ctrl__1;abx_media__m9_ctrl__2
ecoli_00366	abx_media__rpmi_ctrl__2	ecoli_00363;ecoli_00364	abx_media__m9_ctrl__1;abx_media__m9_ctrl__2
ecoli_00367	abx_media__camhb_ctrl__1	ecoli_00363;ecoli_00364	abx_media__m9_ctrl__1;abx_media__m9_ctrl__2
ecoli_00368	abx_media__camhb_ctrl__2	ecoli_00363;ecoli_00364	abx_media__m9_ctrl__1;abx_media__m9_ctrl__2
ecoli_00369	abx_media__m9_mero__1	ecoli_00363;ecoli_00364	abx_media__m9_ctrl__1;abx_media__m9_ctrl__2
ecoli_00370	abx_media__m9_mero__2	ecoli_00363;ecoli_00364	abx_media__m9_ctrl__1;abx_media__m9_ctrl__2
ecoli_00371	abx_media__rpmi_mero__1	ecoli_00365;ecoli_00366	abx_media__rpmi_ctrl__1;abx_media__rpmi_ctrl__2
ecoli_00372	abx_media__rpmi_mero__2	ecoli_00365;ecoli_00366	abx_media__rpmi_ctrl__1;abx_media__rpmi_ctrl__2
ecoli_00373	abx_media__camhb_mero__1	ecoli_00367;ecoli_00368	abx_media__camhb_ctrl__1;abx_media__camhb_ctrl__2
ecoli_00374	abx_media__camhb_mero__2	ecoli_00367;ecoli_00368	abx_media__camhb_ctrl__1;abx_media__camhb_ctrl__2
ecoli_00375	abx_media__m9_trisulf__1	ecoli_00363;ecoli_00364	abx_media__m9_ctrl__1;abx_media__m9_ctrl__2
ecoli_00376	abx_media__m9_trisulf__2	ecoli_00363;ecoli_00364	abx_media__m9_ctrl__1;abx_media__m9_ctrl__2
ecoli_00377	abx_media__rpmi_trisulf__1	ecoli_00365;ecoli_00366	abx_media__rpmi_ctrl__1;abx_media__rpmi_ctrl__2
ecoli_00378	abx_media__rpmi_trisulf__2	ecoli_00365;ecoli_00366	abx_media__rpmi_ctrl__1;abx_media__rpmi_ctrl__2
ecoli_00379	abx_media__camhb_trisulf__1	ecoli_00367;ecoli_00368	abx_media__camhb_ctrl__1;abx_media__camhb_ctrl__2
ecoli_00380	abx_media__camhb_trisulf__2	ecoli_00367;ecoli_00368	abx_media__camhb_ctrl__1;abx_media__camhb_ctrl__2
ecoli_00381	abx_media__m9_cef__1	ecoli_00363;ecoli_00364	abx_media__m9_ctrl__1;abx_media__m9_ctrl__2
ecoli_00382	abx_media__m9_cef__2	ecoli_00363;ecoli_00364	abx_media__m9_ctrl__1;abx_media__m9_ctrl__2
ecoli_00383	abx_media__rpmi_cef__1	ecoli_00365;ecoli_00366	abx_media__rpmi_ctrl__1;abx_media__rpmi_ctrl__2
ecoli_00384	abx_media__rpmi_cef__2	ecoli_00365;ecoli_00366	abx_media__rpmi_ctrl__1;abx_media__rpmi_ctrl__2
ecoli_00385	abx_media__camhb_cef__1	ecoli_00367;ecoli_00368	abx_media__camhb_ctrl__1;abx_media__camhb_ctrl__2
ecoli_00386	abx_media__camhb_cef__2	ecoli_00367;ecoli_00368	abx_media__camhb_ctrl__1;abx_media__camhb_ctrl__2
ecoli_00387	abx_media__m9_cipro__1	ecoli_00363;ecoli_00364	abx_media__m9_ctrl__1;abx_media__m9_ctrl__2
ecoli_00388	abx_media__m9_cipro__2	ecoli_00363;ecoli_00364	abx_media__m9_ctrl__1;abx_media__m9_ctrl__2
ecoli_00389	abx_media__rpmi_cipro__1	ecoli_00365;ecoli_00366	abx_media__rpmi_ctrl__1;abx_media__rpmi_ctrl__2
ecoli_00390	abx_media__rpmi_cipro__2	ecoli_00365;ecoli_00366	abx_media__rpmi_ctrl__1;abx_media__rpmi_ctrl__2
ecoli_00391	abx_media__camhb_cipro__1	ecoli_00367;ecoli_00368	abx_media__camhb_ctrl__1;abx_media__camhb_ctrl__2
ecoli_00392	abx_media__camhb_cipro__2	ecoli_00367;ecoli_00368	abx_media__camhb_ctrl__1;abx_media__camhb_ctrl__2
ecoli_00495	tcs__wt_01-kcl__1	ecoli_00499;ecoli_00500	tcs__wt_115-kcl__1;tcs__wt_115-kcl__2
ecoli_00496	tcs__wt_01-kcl__2	ecoli_00499;ecoli_00500	tcs__wt_115-kcl__1;tcs__wt_115-kcl__2
ecoli_00497	tcs__wt_01xlb__1	ecoli_00041;ecoli_00042	misc__wt_no_te__1;misc__wt_no_te__2
ecoli_00498	tcs__wt_01xlb__2	ecoli_00041;ecoli_00042	misc__wt_no_te__1;misc__wt_no_te__2
ecoli_00499	tcs__wt_115-kcl__1	ecoli_00041;ecoli_00042	misc__wt_no_te__1;misc__wt_no_te__2
ecoli_00500	tcs__wt_115-kcl__2	ecoli_00041;ecoli_00042	misc__wt_no_te__1;misc__wt_no_te__2
ecoli_00501	tcs__wt_CuSO4__1	ecoli_00505;ecoli_00506	tcs__wt_lb__1;tcs__wt_lb__2
ecoli_00502	tcs__wt_CuSO4__2	ecoli_00505;ecoli_00506	tcs__wt_lb__1;tcs__wt_lb__2
ecoli_00503	tcs__wt_etoh__1	ecoli_00505;ecoli_00506	tcs__wt_lb__1;tcs__wt_lb__2
ecoli_00504	tcs__wt_etoh__2	ecoli_00505;ecoli_00506	tcs__wt_lb__1;tcs__wt_lb__2
ecoli_00505	tcs__wt_lb__1	ecoli_00041;ecoli_00042	misc__wt_no_te__1;misc__wt_no_te__2
ecoli_00506	tcs__wt_lb__2	ecoli_00041;ecoli_00042	misc__wt_no_te__1;misc__wt_no_te__2
ecoli_00507	tcs__wt_LiAcet__1	ecoli_00041;ecoli_00042	misc__wt_no_te__1;misc__wt_no_te__2
ecoli_00508	tcs__wt_LiAcet__2	ecoli_00041;ecoli_00042	misc__wt_no_te__1;misc__wt_no_te__2
ecoli_00509	tcs__wt_LiCl__1	ecoli_00041;ecoli_00042	misc__wt_no_te__1;misc__wt_no_te__2
ecoli_00510	tcs__wt_LiCl__2	ecoli_00041;ecoli_00042	misc__wt_no_te__1;misc__wt_no_te__2
ecoli_00511	tcs__wt_m9p__1	ecoli_00041;ecoli_00042	misc__wt_no_te__1;misc__wt_no_te__2
ecoli_00512	tcs__wt_m9p__2	ecoli_00041;ecoli_00042	misc__wt_no_te__1;misc__wt_no_te__2
ecoli_00513	tcs__wt_pyr__1	ecoli_00497;ecoli_00498	tcs__wt_01xlb__1;tcs__wt_01xlb__2
ecoli_00514	tcs__wt_pyr__2	ecoli_00497;ecoli_00498	tcs__wt_01xlb__1;tcs__wt_01xlb__2
ecoli_00515	tcs__wt_zncl2__1	ecoli_00505;ecoli_00506	tcs__wt_lb__1;tcs__wt_lb__2
ecoli_00516	tcs__wt_zncl2__2	ecoli_00505;ecoli_00506	tcs__wt_lb__1;tcs__wt_lb__2
ecoli_00622	pcoli__atASMT_325G__1	ecoli_00714;ecoli_00715	pcoli__WT__1;pcoli__WT__2
ecoli_00623	pcoli__atASMT_325G__2	ecoli_00714;ecoli_00715	pcoli__WT__1;pcoli__WT__2
ecoli_00624	pcoli__bpTDC__1	ecoli_00714;ecoli_00715	pcoli__WT__1;pcoli__WT__2
ecoli_00625	pcoli__bpTDC__2	ecoli_00714;ecoli_00715	pcoli__WT__1;pcoli__WT__2
ecoli_00626	pcoli__BRCA__1	ecoli_00714;ecoli_00715	pcoli__WT__1;pcoli__WT__2
ecoli_00627	pcoli__BRCA__2	ecoli_00714;ecoli_00715	pcoli__WT__1;pcoli__WT__2
ecoli_00628	pcoli__BRCActrl__1	ecoli_00714;ecoli_00715	pcoli__WT__1;pcoli__WT__2
ecoli_00629	pcoli__BRCActrl__2	ecoli_00714;ecoli_00715	pcoli__WT__1;pcoli__WT__2
ecoli_00630	pcoli__BRCAswap__1	ecoli_00714;ecoli_00715	pcoli__WT__1;pcoli__WT__2
ecoli_00631	pcoli__BRCAswap__2	ecoli_00714;ecoli_00715	pcoli__WT__1;pcoli__WT__2
ecoli_00632	pcoli__btAANAT__1	ecoli_00714;ecoli_00715	pcoli__WT__1;pcoli__WT__2
ecoli_00633	pcoli__btAANAT__2	ecoli_00714;ecoli_00715	pcoli__WT__1;pcoli__WT__2
ecoli_00634	pcoli__btASMT__1	ecoli_00714;ecoli_00715	pcoli__WT__1;pcoli__WT__2
ecoli_00635	pcoli__btASMT__2	ecoli_00714;ecoli_00715	pcoli__WT__1;pcoli__WT__2
ecoli_00636	pcoli__CC1__1	ecoli_00714;ecoli_00715	pcoli__WT__1;pcoli__WT__2
ecoli_00637	pcoli__CC1__2	ecoli_00714;ecoli_00715	pcoli__WT__1;pcoli__WT__2
ecoli_00638	pcoli__ccCOMT__1	ecoli_00714;ecoli_00715	pcoli__WT__1;pcoli__WT__2
ecoli_00639	pcoli__ccCOMT__2	ecoli_00714;ecoli_00715	pcoli__WT__1;pcoli__WT__2
ecoli_00640	pcoli__ckDDC__1	ecoli_00714;ecoli_00715	pcoli__WT__1;pcoli__WT__2
ecoli_00641	pcoli__ckDDC__2	ecoli_00714;ecoli_00715	pcoli__WT__1;pcoli__WT__2
ecoli_00642	pcoli__CNTF_belt__1	ecoli_00714;ecoli_00715	pcoli__WT__1;pcoli__WT__2
ecoli_00643	pcoli__CNTF_belt__2	ecoli_00714;ecoli_00715	pcoli__WT__1;pcoli__WT__2
ecoli_00644	pcoli__cobPNMT__1	ecoli_00714;ecoli_00715	pcoli__WT__1;pcoli__WT__2
ecoli_00645	pcoli__cobPNMT__2	ecoli_00714;ecoli_00715	pcoli__WT__1;pcoli__WT__2
ecoli_00646	pcoli__cvPhhB__1	ecoli_00714;ecoli_00715	pcoli__WT__1;pcoli__WT__2
ecoli_00647	pcoli__cvPhhB__2	ecoli_00714;ecoli_00715	pcoli__WT__1;pcoli__WT__2
ecoli_00648	pcoli__ggAANAT__1	ecoli_00714;ecoli_00715	pcoli__WT__1;pcoli__WT__2
ecoli_00649	pcoli__ggAANAT__2	ecoli_00714;ecoli_00715	pcoli__WT__1;pcoli__WT__2
ecoli_00650	pcoli__ggTPH__1	ecoli_00714;ecoli_00715	pcoli__WT__1;pcoli__WT__2
ecoli_00651	pcoli__ggTPH__2	ecoli_00714;ecoli_00715	pcoli__WT__1;pcoli__WT__2
ecoli_00652	pcoli__hsAANAT__1	ecoli_00714;ecoli_00715	pcoli__WT__1;pcoli__WT__2
ecoli_00653	pcoli__hsAANAT__2	ecoli_00714;ecoli_00715	pcoli__WT__1;pcoli__WT__2
ecoli_00654	pcoli__hsASMT__1	ecoli_00714;ecoli_00715	pcoli__WT__1;pcoli__WT__2
ecoli_00655	pcoli__hsASMT__2	ecoli_00714;ecoli_00715	pcoli__WT__1;pcoli__WT__2
ecoli_00656	pcoli__hsPNMT_mb__1	ecoli_00714;ecoli_00715	pcoli__WT__1;pcoli__WT__2
ecoli_00657	pcoli__hsPNMT_mb__2	ecoli_00714;ecoli_00715	pcoli__WT__1;pcoli__WT__2
ecoli_00658	pcoli__hsTPH__1	ecoli_00714;ecoli_00715	pcoli__WT__1;pcoli__WT__2
ecoli_00659	pcoli__hsTPH__2	ecoli_00714;ecoli_00715	pcoli__WT__1;pcoli__WT__2
ecoli_00660	pcoli__hsTPH_E2K__1	ecoli_00714;ecoli_00715	pcoli__WT__1;pcoli__WT__2
ecoli_00661	pcoli__hsTPH_E2K__2	ecoli_00714;ecoli_00715	pcoli__WT__1;pcoli__WT__2
ecoli_00662	pcoli__hsTPH_E2K_N91I_P99C__1	ecoli_00714;ecoli_00715	pcoli__WT__1;pcoli__WT__2
ecoli_00663	pcoli__hsTPH_E2K_N91I_P99C__2	ecoli_00714;ecoli_00715	pcoli__WT__1;pcoli__WT__2
ecoli_00664	pcoli__hsTPH_N158trunc__1	ecoli_00714;ecoli_00715	pcoli__WT__1;pcoli__WT__2
ecoli_00665	pcoli__hsTPH_N158trunc__2	ecoli_00714;ecoli_00715	pcoli__WT__1;pcoli__WT__2
ecoli_00666	pcoli__hsTPH_N174trunc__1	ecoli_00714;ecoli_00715	pcoli__WT__1;pcoli__WT__2
ecoli_00667	pcoli__hsTPH_N174trunc__2	ecoli_00714;ecoli_00715	pcoli__WT__1;pcoli__WT__2
ecoli_00668	pcoli__hsTPH_Ntermtrunc__1	ecoli_00714;ecoli_00715	pcoli__WT__1;pcoli__WT__2
ecoli_00669	pcoli__hsTPH_Ntermtrunc__2	ecoli_00714;ecoli_00715	pcoli__WT__1;pcoli__WT__2
ecoli_00670	pcoli__hsTPH1__1	ecoli_00714;ecoli_00715	pcoli__WT__1;pcoli__WT__2
ecoli_00671	pcoli__hsTPH1__2	ecoli_00714;ecoli_00715	pcoli__WT__1;pcoli__WT__2
ecoli_00672	pcoli__MBP__1	ecoli_00714;ecoli_00715	pcoli__WT__1;pcoli__WT__2
ecoli_00673	pcoli__MBP__2	ecoli_00714;ecoli_00715	pcoli__WT__1;pcoli__WT__2
ecoli_00674	pcoli__msCOMT__1	ecoli_00714;ecoli_00715	pcoli__WT__1;pcoli__WT__2
ecoli_00675	pcoli__msCOMT__2	ecoli_00714;ecoli_00715	pcoli__WT__1;pcoli__WT__2
ecoli_00676	pcoli__ocAANAT__1	ecoli_00714;ecoli_00715	pcoli__WT__1;pcoli__WT__2
ecoli_00677	pcoli__ocAANAT__2	ecoli_00714;ecoli_00715	pcoli__WT__1;pcoli__WT__2
ecoli_00678	pcoli__osTDC_K374H__1	ecoli_00714;ecoli_00715	pcoli__WT__1;pcoli__WT__2
ecoli_00679	pcoli__osTDC_K374H__2	ecoli_00714;ecoli_00715	pcoli__WT__1;pcoli__WT__2
ecoli_00680	pcoli__osTDC_K374L__1	ecoli_00714;ecoli_00715	pcoli__WT__1;pcoli__WT__2
ecoli_00681	pcoli__osTDC_K374L__2	ecoli_00714;ecoli_00715	pcoli__WT__1;pcoli__WT__2
ecoli_00682	pcoli__osTDC_K374Q__1	ecoli_00714;ecoli_00715	pcoli__WT__1;pcoli__WT__2
ecoli_00683	pcoli__osTDC_K374Q__2	ecoli_00714;ecoli_00715	pcoli__WT__1;pcoli__WT__2
ecoli_00684	pcoli__osTDC_L360V__1	ecoli_00714;ecoli_00715	pcoli__WT__1;pcoli__WT__2
ecoli_00685	pcoli__osTDC_L360V__2	ecoli_00714;ecoli_00715	pcoli__WT__1;pcoli__WT__2
ecoli_00686	pcoli__pmTPH__1	ecoli_00714;ecoli_00715	pcoli__WT__1;pcoli__WT__2
ecoli_00687	pcoli__pmTPH__2	ecoli_00714;ecoli_00715	pcoli__WT__1;pcoli__WT__2
ecoli_00688	pcoli__RFC__1	ecoli_00714;ecoli_00715	pcoli__WT__1;pcoli__WT__2
ecoli_00689	pcoli__RFC__2	ecoli_00714;ecoli_00715	pcoli__WT__1;pcoli__WT__2
ecoli_00690	pcoli__RFCctrl__1	ecoli_00714;ecoli_00715	pcoli__WT__1;pcoli__WT__2
ecoli_00691	pcoli__RFCctrl__2	ecoli_00714;ecoli_00715	pcoli__WT__1;pcoli__WT__2
ecoli_00692	pcoli__RFCnopause__1	ecoli_00714;ecoli_00715	pcoli__WT__1;pcoli__WT__2
ecoli_00693	pcoli__RFCnopause__2	ecoli_00714;ecoli_00715	pcoli__WT__1;pcoli__WT__2
ecoli_00694	pcoli__RFCpluspause__1	ecoli_00714;ecoli_00715	pcoli__WT__1;pcoli__WT__2
ecoli_00695	pcoli__RFCpluspause__2	ecoli_00714;ecoli_00715	pcoli__WT__1;pcoli__WT__2
ecoli_00696	pcoli__rnCOMT_sol__1	ecoli_00714;ecoli_00715	pcoli__WT__1;pcoli__WT__2
ecoli_00697	pcoli__rnCOMT_sol__2	ecoli_00714;ecoli_00715	pcoli__WT__1;pcoli__WT__2
ecoli_00698	pcoli__rnPNMT__1	ecoli_00714;ecoli_00715	pcoli__WT__1;pcoli__WT__2
ecoli_00699	pcoli__rnPNMT__2	ecoli_00714;ecoli_00715	pcoli__WT__1;pcoli__WT__2
ecoli_00700	pcoli__rnTDC__1	ecoli_00714;ecoli_00715	pcoli__WT__1;pcoli__WT__2
ecoli_00701	pcoli__rnTDC__2	ecoli_00714;ecoli_00715	pcoli__WT__1;pcoli__WT__2
ecoli_00702	pcoli__rnTDC_trunc__1	ecoli_00714;ecoli_00715	pcoli__WT__1;pcoli__WT__2
ecoli_00703	pcoli__rnTDC_trunc__2	ecoli_00714;ecoli_00715	pcoli__WT__1;pcoli__WT__2
ecoli_00704	pcoli__saCOMT_T2A__1	ecoli_00714;ecoli_00715	pcoli__WT__1;pcoli__WT__2
ecoli_00705	pcoli__saCOMT_T2A__2	ecoli_00714;ecoli_00715	pcoli__WT__1;pcoli__WT__2
ecoli_00706	pcoli__sfCOMT__1	ecoli_00714;ecoli_00715	pcoli__WT__1;pcoli__WT__2
ecoli_00707	pcoli__sfCOMT__2	ecoli_00714;ecoli_00715	pcoli__WT__1;pcoli__WT__2
ecoli_00708	pcoli__sgAANAT_D63G__1	ecoli_00714;ecoli_00715	pcoli__WT__1;pcoli__WT__2
ecoli_00709	pcoli__sgAANAT_D63G__2	ecoli_00714;ecoli_00715	pcoli__WT__1;pcoli__WT__2
ecoli_00710	pcoli__ssDDC__1	ecoli_00714;ecoli_00715	pcoli__WT__1;pcoli__WT__2
ecoli_00711	pcoli__ssDDC__2	ecoli_00714;ecoli_00715	pcoli__WT__1;pcoli__WT__2
ecoli_00712	pcoli__TP53B__1	ecoli_00714;ecoli_00715	pcoli__WT__1;pcoli__WT__2
ecoli_00713	pcoli__TP53B__2	ecoli_00714;ecoli_00715	pcoli__WT__1;pcoli__WT__2
ecoli_00714	pcoli__WT__1	ecoli_00041;ecoli_00042	misc__wt_no_te__1;misc__wt_no_te__2
ecoli_00715	pcoli__WT__2	ecoli_00041;ecoli_00042	misc__wt_no_te__1;misc__wt_no_te__2
ecoli_00797	adnB__wt_adn__1	ecoli_00041;ecoli_00042	misc__wt_no_te__1;misc__wt_no_te__2
ecoli_00798	adnB__wt_adn__2	ecoli_00041;ecoli_00042	misc__wt_no_te__1;misc__wt_no_te__2
ecoli_00818	ytf2__wt_glc__1	ecoli_00834;ecoli_00835	ytf3__wt_glc2__1;ytf3__wt_glc2__2
ecoli_00819	ytf2__wt_glc__2	ecoli_00834;ecoli_00835	ytf3__wt_glc2__1;ytf3__wt_glc2__2
ecoli_00834	ytf3__wt_glc2__1	ecoli_00834;ecoli_00835	ytf3__wt_glc2__1;ytf3__wt_glc2__2
ecoli_00835	ytf3__wt_glc2__2	ecoli_00834;ecoli_00835	ytf3__wt_glc2__1;ytf3__wt_glc2__2
ecoli_00836	ytf3__wt_pH7_lactate__1	ecoli_00834;ecoli_00835	ytf3__wt_glc2__1;ytf3__wt_glc2__2
ecoli_00837	ytf3__wt_pH7_lactate__2	ecoli_00834;ecoli_00835	ytf3__wt_glc2__1;ytf3__wt_glc2__2
ecoli_00838	ytf3__wt_pH55_lactate__1	ecoli_00834;ecoli_00835	ytf3__wt_glc2__1;ytf3__wt_glc2__2
ecoli_00839	ytf3__wt_pH55_lactate__2	ecoli_00834;ecoli_00835	ytf3__wt_glc2__1;ytf3__wt_glc2__2
ecoli_00840	ytf3__wt_pH55_HCl__1	ecoli_00834;ecoli_00835	ytf3__wt_glc2__1;ytf3__wt_glc2__2
ecoli_00841	ytf3__wt_pH55_HCl__2	ecoli_00834;ecoli_00835	ytf3__wt_glc2__1;ytf3__wt_glc2__2

## Sheet: c. Normalised Gene Expression
Table 1
Geneid	ecoli_00001	ecoli_00002	ecoli_00003	ecoli_00004	ecoli_00005	ecoli_00006	ecoli_00011	ecoli_00012	ecoli_00019	ecoli_00020	ecoli_00027	ecoli_00028	ecoli_00029	ecoli_00030	ecoli_00031	ecoli_00032	ecoli_00041	ecoli_00042	ecoli_00050	ecoli_00051	ecoli_00052	ecoli_00053	ecoli_00054	ecoli_00055	ecoli_00064	ecoli_00065	ecoli_00068	ecoli_00070	ecoli_00071	ecoli_00072	ecoli_00073	ecoli_00074	ecoli_00075	ecoli_00082	ecoli_00083	ecoli_00084	ecoli_00085	ecoli_00094	ecoli_00095	ecoli_00105	ecoli_00106	ecoli_00107	ecoli_00132	ecoli_00142	ecoli_00143	ecoli_00144	ecoli_00145	ecoli_00169	ecoli_00170
b0002	-0.0539931	0.0539931	0.827253	1.03781	0.130663	-0.130663	-0.166112	-0.154391	-3.18554	-3.17613	-0.0595312	-0.0177797	-1.13857	-1.17833	-0.983268	-0.943486	-0.210629	0.210629	0.0661541	0.00349942	0.407834	0.383259	-2.30512	-2.4345	-2.7658	-2.64836	-1.05829	0.0374703	-0.036435	-0.00103528	0.460446	0.840941	-0.826296	-1.39054	-1.36815	0.373505	0.129875	-3.51405	-3.48566	-0.294641	-0.48497	-0.535918	0.445848	-3.53678	0	-2.88907	1.60534	0.244253	0.228045
b0003	-0.0619733	0.0619733	0.749708	1.16427	0.0789507	-0.0789507	-0.0346302	0.0236827	-2.56134	-2.52589	-0.407256	-0.302018	-1.21427	-1.34367	-1.14447	-1.10171	-0.139949	0.139949	-0.554101	-0.259258	0.111589	0.102709	-1.66704	-1.59097	-2.20924	-2.09582	-1.38146	0.0579816	-0.141181	0.0831995	0.609172	0.921174	-0.684294	-1.52637	-1.56796	-0.234559	-0.122237	-2.51555	-2.27946	-0.248947	-0.463269	-0.455101	0.463102	-2.88682	0	-1.67794	1.88563	0.182325	0.188015
b0004	-0.036972	0.036972	0.218966	0.572536	0.119078	-0.119078	-0.0726689	-0.139801	-2.78087	-2.66556	-0.200428	-0.111428	-0.877666	-0.825839	-0.862048	-0.763396	-0.232698	0.232698	-0.504462	-0.659354	-0.0780547	-0.0505059	-1.97815	-1.97689	-2.93935	-2.66295	-1.05617	0.070519	-0.0386761	-0.0318429	0.464435	0.301354	-0.430849	-1.85797	-1.81089	-0.38693	-0.594469	-2.57701	-2.56608	-0.181568	-0.41403	-0.430075	0.186251	-2.79018	0	-1.36811	1.9168	0.23282	0.232798
b0005	-0.104967	0.104967	-0.845343	-1.00516	0.0912553	-0.0912553	0.132482	0.260048	-1.41792	-1.67992	-0.0268902	-0.139494	-0.742901	-0.694087	-0.714017	-0.499068	-0.432655	0.432655	-0.166848	-0.229426	-0.268243	-0.284517	-1.09694	-1.26692	-2.37909	-2.38058	-0.547884	-0.0973414	-0.0627813	0.160123	0.693614	0.510396	-0.731256	-2.04174	-2.03596	-0.541046	-0.571591	-3.4625	-4.37148	-0.79265	-1.25052	-1.10963	-0.946435	-2.22969	0	0.298487	1.91722	0.312084	0.507878
b0006	0.0422417	-0.0422417	0.00794074	0.0237551	-0.0416444	0.0416444	-0.235131	-0.206705	0.247566	0.35694	-0.178074	-0.246483	-0.163235	-0.387747	-0.156903	-0.255502	-0.0166718	0.0166718	0.0159213	-0.087322	-0.264629	-0.229049	0.0678539	0.080604	-1.21313	-0.938222	0.182967	0.157241	0.0236771	-0.180918	-0.446099	-0.695542	-0.203709	-0.681816	-0.601871	-0.451756	-0.295484	-0.402264	-0.363501	-0.221267	-0.418606	-0.385436	0.288446	-0.422985	0	-0.828965	-1.71929	-0.111563	-0.20304
b0007	0.0546533	-0.0546533	0.218324	0.166296	-0.00696621	0.0069662	-0.219415	-0.470783	0.318154	0.384151	0.374048	-0.0856701	-0.4426	-0.215208	0.41205	0.0443476	0.256372	-0.256372	0.958626	0.853653	0.933482	0.969065	2.90667	2.91742	0.401799	0.530744	-0.667361	0.0676453	-0.0361979	-0.0314474	0.725606	1.59437	1.74992	0.657697	0.601743	0.59061	0.828615	0.67024	0.416721	-0.137417	-0.240674	-0.181031	0.284213	0.433407	0	2.04102	1.2828	-0.600821	-0.428954
b0008	-0.0188433	0.0188433	0.0653055	-0.187215	-0.0349162	0.0349162	0.0753437	0.0403265	-0.504843	-0.483641	-0.564927	-0.551874	-0.436036	-0.42871	-0.447247	-0.385954	-0.0850626	0.0850626	-0.543716	-0.544779	-0.35279	-0.343454	-0.688601	-0.657942	-1.43231	-1.36769	0.046348	-0.000906691	0.0199955	-0.0190888	0.00246712	-0.0166375	0.132236	-0.76012	-0.833327	-0.395657	-0.192189	0.201134	0.193843	-0.127796	-0.181445	-0.240193	0.32431	-0.416642	0	-0.46762	-0.0893064	-0.0596113	-0.0762607
b0009	-0.145525	0.145525	0.30591	0.246314	-0.0424886	0.0424886	0.105116	0.0945707	-0.57805	-0.259046	-0.102347	-0.135962	-0.284805	-0.528206	-0.219191	-0.287386	-0.0777945	0.0777945	-0.0903544	0.168541	-0.218336	-0.079963	0.295423	0.189737	-0.176011	-0.0709634	0.0299709	0.117629	-0.18073	0.0631017	0.211641	0.293396	0.0684518	0.342487	0.192695	0.203431	-0.0125368	0.904279	0.93064	0.408238	0.425715	0.460572	0.479357	0.210539	0	1.22139	0.384696	-0.130277	-0.0739703
b0010	-0.0627861	0.0627861	-0.735984	-0.726694	-0.04615	0.04615	0.0475986	0.0150509	-0.747399	-0.342021	0.768732	0.644493	0.0456062	-0.176359	0.425047	0.18618	0.0467393	-0.0467393	-0.0194904	0.0113028	0.171989	0.260755	0.312021	0.274811	-0.636988	-0.448166	-0.267516	-0.299698	0.0816598	0.218038	0.580235	0.390878	-0.097705	-0.186656	0.0180924	-0.0553297	-0.0204895	-1.41322	-0.784244	0.159226	-0.19535	-0.135872	-0.316358	0.154561	0	1.17001	0.339145	-0.515783	-0.195644
b0011	-0.267615	0.267615	0.951953	0.423263	0.199768	-0.199768	0.0760351	0.0992892	0.731529	0.202528	0.463448	0.668853	-0.284949	-0.513326	0.7177	0.323466	-0.0863509	0.0863509	-0.0247919	0.0408848	0.000104173	0.311426	2.1945	1.40059	0.974768	0.403039	0.222111	0.0754099	0.263792	-0.339202	0.302686	1.39244	-0.46985	0.358444	0.139284	0.292221	0.529367	0.779464	0.717512	0.396843	-0.00162778	0.06788	0.809818	2.17983	0	2.51838	2.15723	0.255004	-0.922197
b0012	-0.299486	0.299486	-0.806698	-0.0793183	-0.144158	0.144158	0.442611	0.60179	-0.227843	-0.227843	0.462779	-0.227843	-0.227843	0.346277	0.329784	0.468897	-0.227843	0.227843	0.908966	0.251336	0.827703	0.00224673	3.40924	2.575	0.393087	0.435713	-0.28225	-0.480958	-0.100297	0.581255	0.275227	-1.1059	-0.189712	0.463528	0.764892	0.243917	-0.0180382	-0.299486	0.289783	0.0232598	-0.299486	0.51383	-0.299486	-1.04684	0	0.662696	-0.355357	0.484892	0.0545111
b0013	-0.321989	0.321989	0.00982014	0.226087	-0.290401	0.290401	0.00322872	-0.00824724	-0.428132	-0.178854	-0.326769	-0.00772289	0.249524	0.740502	0.814569	0.570592	0.203694	-0.203694	0.623976	-0.109128	-0.0947808	0.622097	2.53874	1.07271	0.0727205	0.337271	-1.27215	-0.75239	-0.419174	1.17156	-0.0807327	-1.27215	-0.498411	-0.109507	-0.353837	-0.32376	0.00657593	-0.222687	-1.19034	0.134044	-0.260904	-0.808612	-0.0367581	0	0	0	0.797366	-0.438597	0.854898
b0014	-0.0080769	0.0080769	1.0421	1.03729	-0.0408029	0.0408029	0.414922	0.413623	-0.934781	-0.969014	-0.0743132	-0.0480459	-0.689847	-0.640582	-0.221873	-0.185048	-0.00117899	0.00117899	0.178336	0.409899	0.511103	0.492397	0.277888	0.218733	-0.719682	-0.645294	-0.893336	0.249343	-0.12762	-0.121724	0.32486	0.176308	-0.644021	-0.8214	-0.873634	0.127824	0.16915	0.495606	0.459806	-1.12038	-1.23122	-1.45052	1.33417	2.22241	0	1.57154	1.2834	-0.248293	-0.204911
b0015	-0.135063	0.135063	0.587979	0.619674	0.0568462	-0.0568462	0.286043	0.264456	-0.546195	-0.549692	0.127845	0.190536	-0.281682	-0.37856	-0.122473	-0.0302835	-0.0303709	0.0303709	0.508461	0.731951	0.779699	0.763974	0.0501474	-0.0794405	-0.427734	-0.282277	-0.415999	0.166484	-0.156017	-0.0104678	-0.0291374	0.292297	-1.16512	-0.266941	-0.279789	0.616143	0.486337	0.510089	0.437899	-0.827269	-0.892136	-1.04039	1.19074	1.49186	0	1.52709	0.834216	-0.022145	-0.0633801
b0016	-0.0990519	0.0990519	0.202385	0.298175	0.002565	-0.002565	0.305281	0.362275	-0.594262	-0.543901	0.643109	0.731498	0.639271	0.494875	0.532897	0.571119	0.0143667	-0.0143667	0.559799	0.657045	0.664978	0.623281	0.30553	0.361424	-0.710044	-0.350139	-0.0518987	-0.015183	-0.0400897	0.0552727	-0.267603	0.233774	-0.667393	0.37629	0.225301	0.3801	0.463233	0.0239077	-0.215312	-0.557439	-0.52726	-0.607753	0.722767	0.407673	0	0.406335	0.16455	-0.0415737	-0.0188416
b0018	0.103068	-0.103068	0.72672	0.756839	-0.0312853	0.0312853	-0.170497	-0.358463	0.0766065	0.336751	-0.448221	-0.103396	-0.251732	-0.474791	-0.102047	-0.433754	-0.0792015	0.0792015	0.000901207	-0.156459	-0.577413	-0.0101131	1.5789	0.756713	-1.22387	-0.616508	-1.24521	-0.150982	-0.248495	0.399477	0.0760071	0.404738	0.422687	0.405765	0.372373	0.484428	0.197272	-0.792357	-0.129059	-0.404546	-0.306936	0.464599	0.179853	1.50332	0	4.66859	2.74239	0.018698	0.124777
b0019	0.172604	-0.172604	1.3889	1.33983	0.00236875	-0.00236875	0.280068	0.265097	0.677077	0.62912	0.307425	0.569165	-0.763423	-0.591965	0.125443	0.0815176	0.0770774	-0.0770774	-0.225658	-0.184535	0.493607	0.456161	0.258259	0.260798	1.0629	1.14581	0.476429	-0.0807931	0.0911767	-0.0103836	-0.383105	0.707419	-0.216182	0.122335	-0.122676	-0.421524	-0.498521	0.700112	0.806786	0.393909	-0.0443806	-0.0867353	0.0954323	2.25186	0	1.61213	1.29543	-0.0175338	-0.166653
b0020	-0.0382466	0.0382466	0.0730297	0.363982	0.0297204	-0.0297204	-0.135243	-0.13752	0.0781247	0.142449	0.064884	0.0597328	-0.325022	-0.244157	0.300556	0.30202	0.077826	-0.077826	-0.292773	-0.265313	-0.149503	-0.0507279	0.625604	0.557468	0.225545	0.196144	0.425256	-0.0831351	0.0330849	0.0500502	0.146382	-0.0815914	-0.0287816	-0.277572	-0.240151	-0.450515	-0.67409	-0.56226	-0.401153	-0.765878	-0.774577	-0.85953	-0.42216	0.280766	0	0.59476	-0.067054	-0.247748	-0.242107
b0021	-0.194501	0.194501	-0.432647	-0.336729	0.179923	-0.179923	0.7686	0.853343	-0.28791	-0.0296483	-0.132174	-0.081724	0.759673	1.02338	0.743806	0.158004	-0.0496375	0.0496375	-0.273476	0.592281	0.613504	0.188766	2.49265	2.03827	0.24004	-0.177991	0.648726	0.0657181	-0.274576	0.208857	0.513496	0.195268	0.935307	0.59172	0.296361	-0.0274774	0.57479	-0.26264	-0.0464266	-0.176289	0.750693	0.82281	0.377566	0.24137	0	2.2869	2.39599	-0.057627	0.048116
b0022	-0.22343	0.22343	-0.400676	-0.361137	0.185663	-0.185663	0.322728	0.478975	0.233921	-0.521348	0.704812	1.12435	0.96578	0.98102	0.118738	0.101668	0.0651651	-0.0651651	-0.361253	-0.155431	-0.826254	-1.20598	0.333653	0.0295428	0.221752	0.105963	0.339017	-0.0743649	-0.000639996	0.0750049	0.742769	1.3943	0.829886	-0.365339	-0.784737	-0.631202	-0.195802	-1.33857	-2.46685	0.0115704	-0.69643	0.0208789	-1.66459	-1.379	0	0.592862	1.65174	0.182103	-0.0449507
b0023	0.126624	-0.126624	-1.88451	-2.12586	-0.00501976	0.00501976	0.311336	0.236717	-1.98424	-1.95439	-0.0889316	-0.134244	0.140134	0.171443	-0.210811	-0.368677	-0.221447	0.221447	-1.12928	-0.889926	-1.00896	-1.06102	-2.0009	-1.94472	-1.6066	-1.72911	0.258895	-0.0430962	0.0933153	-0.0502191	-0.306501	-0.52666	-0.954549	-1.59342	-1.66205	-1.86419	-1.32439	-1.74502	-1.82895	-0.228008	-0.415664	-0.34648	-1.07253	-0.194557	0	-1.22893	-0.498851	-0.47056	-0.469398
b0024	0.0539529	-0.0539529	1.08897	1.79007	-0.346354	0.346354	0.137852	0.118396	2.5461	2.13667	-0.138819	0.860103	0.0569043	-0.336781	0.529084	0.0625865	0.514982	-0.514982	-0.029598	0.453809	0.194141	0.0386367	1.62399	1.50839	1.53452	1.16462	0.376677	-0.247485	0.464192	-0.216707	0.545551	-0.546522	1.50421	0.289267	1.08424	0.0163993	0.713361	0.957894	0.339524	0.065896	-0.452277	-0.078948	0.861416	0.834097	0	0.944692	1.75148	-0.213563	-0.35222
b0025	-0.0636809	0.0636809	0.433358	0.52432	-0.0234609	0.0234609	0.148286	0.165274	-0.0639258	-0.0816359	-0.246693	-0.227141	-0.436248	-0.452709	-0.285078	-0.32921	0.0174992	-0.0174992	0.366124	0.418411	0.0951988	0.0857101	0.466252	0.417292	-0.213825	-0.31643	-0.215953	-0.0730423	-0.000584217	0.0736265	0.357537	0.404577	-0.0508659	0.243351	0.19724	0.291275	0.307941	-0.0929808	-0.235174	0.030069	-0.197788	-0.152309	0.490463	-0.490118	0	-1.05481	-0.0869175	0.00215808	0.04865
b0026	-0.0549748	0.0549748	0.794938	0.865741	0.0170164	-0.0170164	0.0894386	0.0847319	-0.368337	-0.279847	-0.099294	-0.0809109	-0.196985	-0.296492	-0.237238	-0.267081	-0.0372239	0.0372239	0.439375	0.327291	0.435192	0.447956	0.269815	0.292822	-0.602694	-0.437398	-0.153689	0.0341605	-0.103083	0.0689228	0.521271	0.578681	-0.0171313	0.0544597	0.0849502	0.492532	0.307763	-0.175853	-0.141016	-0.235324	-0.190235	-0.233827	0.760594	-1.14009	0	-0.889562	-0.525963	-0.011367	0.0151493
b0027	0.000650535	-0.000650535	0.792063	0.947044	0.0135369	-0.0135369	-0.108929	-0.0767604	-0.75838	-0.766859	-0.51461	-0.447496	-0.649467	-0.848199	-0.650006	-0.867722	-0.0734894	0.0734894	0.556509	0.593162	0.818504	0.78677	0.603611	0.663199	-0.776029	-0.354639	0.0320069	-0.0469629	0.0670496	-0.0200867	0.541591	0.86018	0.27984	0.414193	0.392094	0.634035	0.524719	0.325942	0.382103	0.213371	0.142352	0.16185	1.14971	-1.10398	0	-0.765827	-0.453645	-0.0257515	-0.0339417
b0028	0.0445661	-0.0445661	0.0579963	0.233148	-0.0612234	0.0612234	0.0702854	0.0540467	-0.838109	-0.721471	-0.178997	-0.34467	-0.274788	-0.311088	-0.369502	-0.21857	-0.0324742	0.0324742	1.66954	1.95665	1.70432	1.6896	1.77233	1.97402	-0.572805	-0.541195	0.225542	0.00226857	-0.0173406	0.0150721	0.344591	0.133568	0.0379752	1.70394	1.69562	1.92733	2.02315	0.0333355	0.111195	0.116044	0.0872538	0.123517	0.311168	-0.864967	0	-0.457601	-0.0801529	0.0208253	-0.0812393
b0029	-0.0115652	0.0115652	0.623623	0.713775	0.0105123	-0.0105123	0.40305	0.373362	-0.718354	-0.429057	-0.317479	-0.23574	-0.193902	-0.301908	-0.236281	-0.417943	-0.0173031	0.0173031	0.658969	0.573496	0.729777	0.758625	0.33118	0.345065	-0.110838	-0.155013	0.0191191	-0.123912	0.0670637	0.0568483	0.03626	0.174882	-0.144367	0.288054	0.403882	0.824766	0.466131	0.374569	0.215117	0.293859	0.142634	0.11598	0.590631	-0.803361	0	-0.0808807	0.0696953	0.00299551	0.00186408
b0030	0.0497117	-0.0497117	-1.42845	-1.63485	-0.117882	0.117882	-0.192146	-0.211816	-0.793297	-0.73422	-0.923206	-0.690349	0.417228	0.0154027	0.258497	-0.363754	-0.0975258	0.0975258	0.167296	0.161988	0.180711	0.365456	1.03921	1.0415	-1.36949	-0.876353	-1.07058	-0.0438744	0.0277715	0.0161029	-0.404089	-0.439028	1.40356	2.38672	2.5689	1.9089	1.77395	3.69421	3.64912	1.55108	1.95987	1.86616	-0.0990499	1.34808	0	1.98866	0.947095	0.224044	0.143705
b0031	-0.0385542	0.0385542	-1.15379	-1.52825	0.0942126	-0.0942126	0.488026	0.553433	-0.967037	-1.11698	0.942915	1.02718	0.515898	0.578287	0.55492	0.66281	-0.209678	0.209678	-0.764928	-0.826835	-0.638271	-0.605193	-1.31692	-1.42171	-1.03963	-0.896479	0.25989	0.00232522	-0.0993517	0.0970265	-0.360355	0.00920642	2.08859	-1.7547	-1.89464	-1.69911	-1.72089	-1.43779	-1.26925	-0.310801	-0.717213	-0.680692	0.17373	-0.648412	0	-1.41448	-0.750102	0.180087	-0.0196076
b0032	-0.0163675	0.0163675	-3.89879	-4.94513	0.0163531	-0.0163531	1.03669	1.16388	-6.43845	-6.41269	-2.12205	-1.97899	-1.98236	-2.09697	-2.31758	-2.33431	-0.735071	0.735071	0.368477	0.388256	0.285802	0.237445	-1.44669	-1.54805	-1.75095	-1.77254	-2.64256	-0.0368489	0.0425343	-0.0056854	-2.7781	-2.76692	-2.92895	-0.558853	-0.575882	-0.621866	-0.5258	-5.17114	-5.06304	0.0749453	-0.154853	-0.118107	-0.255578	-3.71763	0	-3.24737	-4.23369	0.620498	0.683865
b0033	-0.0638792	0.0638792	-3.47083	-4.31493	0.0648751	-0.0648751	0.96849	0.995705	-5.00114	-4.72451	-2.04993	-1.98871	-1.96048	-2.05217	-2.41751	-2.3675	-0.692531	0.692531	0.336507	0.212279	0.232207	0.215636	0.0518794	-0.0369949	-1.94065	-1.84104	-2.58738	0.0198678	-0.102666	0.0827982	-2.36693	-2.39724	-2.84226	-0.826838	-0.697172	-0.540342	-0.76763	-3.9793	-4.13817	0.106195	-0.0289618	-0.0776273	0.238071	-3.84849	0	-3.19322	-3.69651	0.675691	0.632998
b0034	0.110939	-0.110939	-3.28257	-4.00804	0.127226	-0.127226	1.67172	1.70549	-0.67027	-0.558022	-0.930923	-0.983815	-1.16288	-1.16486	-0.0902302	-0.803956	-0.280754	0.280754	0.0230188	0.565502	0.295642	0.417132	0.482893	0.564707	-1.15888	-2.06739	-2.17835	-0.0625788	0.0158818	0.046697	2.01508	2.40879	1.14934	-0.696614	-1.27331	-0.563629	-0.195639	-1.00259	-1.85572	0.575252	0.178715	-0.194995	0.237122	-1.85221	0	1.99032	0.835259	0.606581	0.327407
b0035	-0.333419	0.333419	-0.713183	-0.632634	0.0363519	-0.0363519	-0.307679	-0.498918	-0.40403	0.351472	0.262863	-0.234353	-0.210059	0.539226	0.377008	0.440368	0.0793447	-0.0793447	-0.263669	0.352954	-0.618322	0.212842	1.94444	1.26197	-0.523401	-0.436246	-1.62733	-0.313456	-0.074608	0.388064	0.293283	1.53586	0.662713	-0.469606	-0.189425	0.0369929	-0.266171	-0.702417	-0.859173	-0.166396	-0.23492	0.0353432	-0.455661	0.918921	0	0.942745	1.04001	0.443505	0.175227
b0036	-0.414323	0.414323	0.438156	-0.168464	-0.0714942	0.0714942	0.502106	0.487298	-0.0413135	0.229868	-0.577345	0.0370105	-0.536713	-0.0843028	-0.858278	-0.256981	-0.276923	0.276923	0.263844	0.0712897	0.337031	0.320472	2.5966	1.87833	0.185373	-0.0488562	-0.741872	0.661819	-0.604815	-0.0570042	-0.391342	0.808878	-0.235233	0.393523	0.186599	0.699622	0.520347	1.17798	0.229624	0.795992	0.311393	0.544975	1.13253	-0.565162	0	1.06436	0.544805	-0.213755	-0.480784
b0037	-0.0897754	0.0897754	-0.237462	0.00232922	0.0717201	-0.0717201	0.080603	0.426712	-0.48648	-0.84624	-0.56445	-0.550716	-0.524952	-0.493412	0.0146163	0.0799551	-0.0242503	0.0242503	0.280251	0.529209	0.149456	0.316369	1.24009	1.14812	0.0752301	0.108983	0.354943	0.23377	-0.318384	0.0846143	0.979002	1.05799	0.421049	-0.165344	0.114568	0.0437306	-0.0443443	-0.553621	-0.202203	-0.516493	-0.435608	-0.35577	0.596745	-0.843904	0	1.34035	-0.0281351	-0.203478	0.134908
b0038	0.0101335	-0.0101335	0.0523643	0.286548	0.068117	-0.068117	0.0838916	0.392278	-0.722454	-0.67076	-0.0157885	-0.25427	-0.395461	-0.342893	0.403644	-0.15822	0.0309734	-0.0309734	1.06872	1.01743	0.488959	0.93575	1.63201	1.53982	-0.101549	-0.037737	0.439206	0.130542	0.0258446	-0.156386	0.553712	1.29527	0.579649	0.753253	0.451258	0.676771	0.55681	0.471443	0.832005	-0.356571	-0.17345	-0.140059	0.531376	0.515932	0	3.09999	0.99235	0.241237	0.26799
b0039	-0.0390388	0.0390388	-0.377021	-0.224059	0.0110489	-0.0110489	0.412692	0.255579	-0.188707	-0.0619028	-0.344898	-0.276126	-0.158447	-0.794844	0.0602015	-0.0395414	-0.0121518	0.0121518	0.440984	0.539513	0.414843	0.258546	1.6204	1.68045	-0.206219	-0.0281498	0.11647	0.0525153	0.184151	-0.236667	1.11285	0.799234	0.872737	0.173892	0.482823	0.0520402	0.288269	0.234989	-0.211042	-0.167857	-0.342592	-0.142513	0.827494	0.389971	0	2.59217	0.750004	-0.579452	-0.105414
b0040	-0.0676295	0.0676295	0.323605	0.668677	-0.0120162	0.0120162	0.324531	0.647954	0.432247	0.219298	1.08415	0.515334	1.10464	0.576291	0.494741	0.145479	-0.12483	0.12483	0.529292	0.472502	0.347168	0.861164	2.77833	2.08571	0.587751	0.444606	0.225076	-0.0544892	0.044772	0.00971721	0.581136	0.819119	0.814988	0.558453	-0.158979	0.165625	0.451583	0.215072	-0.396087	0.0507736	-0.0827074	0.292674	0.186434	-0.387738	0	-0.141443	0.0345062	-0.0110811	-0.372985
b0041	-0.645359	0.645359	0.0858071	-0.110575	0.289529	-0.289529	-0.150812	-0.160659	0.042291	-0.19857	0.0578184	0.100302	0.362895	-0.1096	0.42353	0.305248	-0.211994	0.211994	0.108301	-0.427147	0.336325	0.582154	2.15439	1.81489	-0.460747	-0.25797	0.594472	0.371872	-0.140472	-0.2314	-0.538885	-1.18224	0.742228	1.23152	0.923553	0.904956	0.90809	0.0424603	0.279049	-0.178773	-0.582655	0.144099	-0.353134	1.26498	0	1.05202	1.11295	-0.155067	-0.0617519
b0042	0.115394	-0.115394	0.581401	0.56749	0.0953047	-0.0953047	0.129425	-0.0479341	-0.0712574	0.141213	0.164341	0.569955	-0.354008	-0.195152	-1.05768	0.0935344	-0.172138	0.172138	0.0748061	0.325421	0.212728	0.500582	2.33915	1.92733	-0.869937	-0.231126	0.0568498	-0.145644	0.113737	0.0319074	-0.0694979	0.742514	0.150978	0.654996	0.141425	0.537352	0.314672	0.940477	1.13452	0.396438	0.265545	0.198202	0.207651	-1.02335	0	0.399712	-0.969151	0.112449	-0.0362424
b0043	0.0688233	-0.0688233	0.216936	0.300412	-0.0407854	0.0407854	-0.0429226	0.0676852	0.200945	0.243535	0.0325506	-0.287318	-0.036357	-0.05031	-0.582361	-0.0916208	-0.138787	0.138787	0.619908	0.70454	0.832768	0.546488	2.57369	2.21203	-0.0825857	-0.21272	-0.347762	-0.235523	-0.435978	0.671501	0.551266	1.24039	0.0412823	0.626862	0.485605	0.796089	0.431798	0.275773	0.968978	-0.159128	0.388888	0.232558	-0.577977	-0.648184	0	0.15246	-1.38311	0.0776777	-0.296793
b0045	-0.0917898	0.0917898	-0.041717	0.207636	-0.119562	0.119562	0.0435346	-0.0244556	0.0120543	-0.440267	0.624735	0.847814	-0.115778	0.0524278	-0.19685	0.295043	-0.164908	0.164908	0.415526	0.878174	0.646525	0.878815	3.20626	2.35881	-0.662535	-0.285452	0.618779	-0.0195086	-0.230785	0.250293	0.475328	0.870379	-0.401806	1.08843	0.865256	0.670682	0.71905	0.351534	0.0814975	0.313709	0.315133	-0.100344	0.9641	0.38378	0	0.818661	0.611332	-0.369817	0.170328
b0046	-0.0969579	0.0969579	0.591033	0.550382	0.0414222	-0.0414222	0.0968435	0.042912	0.0297254	0.193153	0.007585	-0.273114	0.000693935	0.0158231	0.388634	0.308686	0.139484	-0.139484	1.48328	1.81616	1.17933	1.4526	1.44613	1.57115	-0.278924	-0.0736028	-0.219921	-0.22755	-0.205435	0.432985	-0.430127	-0.337408	-0.430427	1.45088	1.23522	1.53033	1.66739	1.23114	1.01081	-0.0425559	-0.513818	-0.575156	0.150024	-0.502918	0	-1.0784	-1.9319	-0.33011	-0.474592
b0047	0.0418583	-0.0418583	0.693973	0.711771	-0.0714816	0.0714816	0.183691	0.278227	0.00612426	0.0343984	-0.422514	-0.270181	-0.303482	-0.228643	0.129056	0.376005	0.0276387	-0.0276387	0.189414	0.261359	0.50606	0.383157	0.48109	0.217699	-0.18241	-0.0780689	-0.0252551	0.10796	-0.269878	0.161918	-0.405253	0.1625	-0.824985	-0.155988	-0.0375406	0.0927272	0.193853	1.09837	1.21549	-0.197086	-0.388616	-0.3024	0.62389	-0.209957	0	-0.442348	-1.60411	-0.126255	-0.272865
b0048	-0.106468	0.106468	-0.0951615	0.00134741	-0.00780733	0.00780733	0.328533	0.237452	-0.109823	-0.201247	0.436526	0.482058	1.10714	1.04697	0.899639	0.787571	-0.202039	0.202039	0.149541	0.303828	0.122536	-0.0312126	-0.313698	-0.484755	-0.499323	-0.212389	-0.140627	-0.0747124	-0.0457966	0.120509	-0.598412	-0.256154	-0.839829	0.297938	0.344356	0.0238214	0.23808	-0.195967	0.0380748	0.364749	0.20393	0.377134	-0.537562	1.08548	0	1.98568	-0.219586	-0.10983	-0.0106772
b0049	-0.0238246	0.0238246	1.20011	1.3149	0.0247528	-0.0247528	0.299238	0.219873	-0.50557	-0.367572	0.412166	0.498474	0.244233	0.0458364	0.701317	0.621368	0.0818171	-0.0818171	0.247826	0.170786	0.0330519	0.0839926	0.160699	0.30572	0.537155	0.618713	-0.332776	-0.0254995	-0.0450876	0.0705871	0.0599495	0.463349	-0.274677	-0.221399	-0.0114224	-0.372287	-0.293087	0.237986	0.321074	-0.155746	-0.593926	-0.537447	0.0477641	0.577077	0	0.0640569	0.283632	0.0838293	0.0625396
b0050	-0.0549897	0.0549897	1.56398	1.97267	0.0494364	-0.0494364	0.0719438	0.20352	0.747112	0.745112	-0.207482	-0.0349095	-0.580356	-0.465091	-0.0262743	-0.0316226	0.0651051	-0.0651051	1.15454	1.10387	0.701792	0.568999	1.1456	1.34153	0.83213	0.697404	0.314931	-0.0620589	-0.0238483	0.0859072	-0.0754149	0.1206	-0.576318	0.928611	0.965264	0.887434	0.62772	0.732297	0.789902	-0.0238464	-0.466651	-0.359192	0.520694	0.291006	0	0.229154	0.121934	-0.13733	0.0346946
b0051	0.00395669	-0.00395669	0.607813	0.746718	-0.0126074	0.0126074	0.185856	0.121599	-0.462084	-0.212248	0.0999706	-0.00234984	-0.10057	-0.196679	0.0891606	-0.0666577	-0.00504764	0.00504764	0.707835	0.5053	0.394801	0.363721	0.447698	0.437243	0.450294	0.489941	-0.0915754	-0.0417305	-0.0767782	0.118509	0.0542965	0.00037615	-0.585759	0.136949	0.480644	0.21252	0.000688891	0.115006	0.0798027	-0.10641	-0.393695	-0.316758	-0.0329837	0.228227	0	-0.130876	0.120381	-0.0452015	0.0106716
b0052	-0.0896191	0.0896191	-0.0816125	-0.0879129	0.0419457	-0.0419457	0.360075	0.347719	-1.26222	-1.36352	0.462609	0.577988	0.524701	0.490276	0.65034	0.563863	-0.177931	0.177931	0.408118	0.573383	0.610276	0.52059	0.0317604	0.232673	0.388968	0.402192	-0.526179	-0.120182	-0.102832	0.223014	0.322289	0.308801	-0.670751	0.323703	0.418612	0.26967	0.261546	-0.0945558	-0.099543	-0.218835	-0.570466	-0.358144	-0.0555048	-0.194849	0	-0.0517365	-0.0617194	0.0391044	0.0455114
b0053	-0.0280936	0.0280936	0.459795	0.553478	0.0120794	-0.0120794	-0.084098	-0.124474	-0.271593	-0.274746	0.0978687	0.174675	-0.00822523	-0.006022	0.0607509	0.0531974	-0.0315018	0.0315018	-0.456475	-0.277971	-0.219518	-0.246242	-0.536783	-0.571993	-0.0237031	0.0713605	0.128766	0.0297988	-0.0682461	0.0384473	0.237598	0.204585	-0.403005	-0.416737	-0.457744	-0.367994	-0.402915	0.211093	0.109617	-0.185048	-0.298026	-0.275109	0.226677	-0.614518	0	-0.268777	-0.575379	-0.0623045	-0.0332079
b0054	-0.0379357	0.0379357	0.503243	0.496272	-0.0266778	0.0266778	-0.0889575	-0.0935808	-0.175208	-0.128914	0.0664112	0.0913526	-0.120705	-0.151701	0.0771912	0.0480505	0.0343589	-0.0343589	0.0465535	0.123426	-0.18649	-0.269551	-0.084983	-0.0241977	0.174974	0.0904438	0.449622	-0.0114862	0.0333626	-0.0218764	0.0971129	0.245074	-0.0706489	-0.0972741	-0.086162	-0.0416593	0.0257719	-0.108376	-0.0932761	-0.264607	-0.316325	-0.358133	0.0650384	-0.477468	0	-0.511015	-0.548827	-0.00343473	0.024535
b0055	0.0670028	-0.0670028	0.473959	0.486034	0.0571942	-0.0571942	0.0690019	0.112035	-0.49164	-0.55143	-0.0304565	0.00947574	-0.165135	-0.286822	-0.375989	-0.333899	0.035233	-0.035233	-0.0320213	0.191376	0.188757	0.146598	0.295323	0.0638059	-0.480701	-0.343074	0.0252734	-0.0383711	-0.0958502	0.134221	0.596805	0.407629	-0.397127	-0.326352	-0.470736	-0.246418	-0.172765	-0.097301	-0.612218	-0.057703	-0.12651	-0.228043	0.213095	1.18995	0	1.13545	1.60666	-0.0581096	-0.221621
b0056	0.0430936	-0.0430936	-0.121066	-0.184205	-0.100945	0.100945	-0.411278	-0.246587	-0.303461	-0.17022	-0.643744	-0.57655	-0.459715	-0.48879	-0.332926	-0.517647	-0.0247814	0.0247814	0.812171	0.999641	0.280903	0.308559	0.829924	0.852857	-0.609344	-0.645151	0.700097	0.0150102	0.137988	-0.152998	0.303737	0.293953	0.310277	0.713837	0.562754	0.834453	1.13631	-0.617977	-0.922836	-0.141309	-0.138238	-0.0436165	0.0853065	-0.339873	0	-0.180555	1.04193	-0.171795	-0.11841
b0057	0.381767	-0.381767	-0.415219	-0.329796	-0.0400688	0.0400688	-0.0617584	0.198489	-0.498232	-0.130245	0.0988558	-0.483227	-0.115686	0.134469	0.0467511	0.184926	-0.0466789	0.0466789	1.50678	1.69743	1.45039	1.24099	1.52988	1.89049	-0.744433	-0.629387	0.726258	-0.0350881	0.120465	-0.0853771	-0.0747283	-0.252146	0.718414	1.45689	1.30727	1.60848	1.94614	-1.11497	-0.788535	0.174467	-0.382197	-0.0299034	-0.77272	-0.952234	0	-0.0862267	0.702867	-0.343147	-0.0832641
b0058	-0.0414428	0.0414428	0.734712	1.10463	0.0716059	-0.0716059	0.504435	0.341388	-0.0704481	0.239691	0.340141	0.130832	-0.20496	0.000310302	0.09929	0.326783	-0.151898	0.151898	-0.16994	-0.186487	0.476708	0.374445	0.244532	0.109637	0.846484	0.927732	0.135088	-0.0781516	-0.0653858	0.143537	-0.334763	-1.1017	-0.48571	-0.39244	-0.370988	-0.280712	-0.552893	-0.185117	0.198108	-0.68413	-0.620566	-0.572414	0.334437	0.770262	0	1.24481	0.552735	0.0265997	0.170727
b0059	-0.080995	0.080995	1.07921	1.44101	-0.0504438	0.0504438	0.364819	0.275154	0.104363	0.199452	0.115813	0.193883	-0.100256	-0.152487	0.141826	0.0532368	-0.0717442	0.0717442	-0.348997	-0.294555	-0.164357	-0.186619	-0.476631	-0.467356	1.01995	1.11523	-0.334311	-0.083734	-0.0248196	0.108554	-0.832124	-0.526292	-0.899122	-0.500973	-0.422065	-0.626329	-0.554076	-0.370579	-0.3244	-0.680643	-0.523204	-0.567543	0.0875188	0.116984	0	0.63854	-0.896681	0.0412471	0.0909881
b0060	-0.0865737	0.0865737	1.93391	1.9944	-0.042867	0.042867	-0.013776	0.0365243	0.642066	0.578734	0.450373	0.562374	-0.00244976	-0.0552604	0.0268509	0.0467184	0.0402862	-0.0402862	0.229993	0.224846	0.09093	-0.00285363	0.66266	0.826576	2.08505	2.16796	0.418278	-0.11286	0.0406353	0.0722249	-0.0171791	0.411199	0.196988	0.343295	0.244806	0.0653743	0.201757	0.549058	0.752907	-0.0286931	-0.397867	-0.414255	0.441166	1.46144	0	1.24112	1.03229	-0.188134	-0.451613
b0061	-0.221742	0.221742	0.777286	1.15835	0.138052	-0.138052	0.109011	0.243504	-0.223637	-1.17846	0.660489	0.259993	0.433238	0.28548	0.188063	-0.348324	0.0619982	-0.0619982	0.484641	0.722022	0.363869	0.545245	2.00536	1.7612	0.133009	-0.102134	-0.0835955	0.0633184	0.0551737	-0.118492	0.281683	0.685885	0.768618	2.63984	2.78858	1.77881	1.51408	2.01162	1.79497	-0.160157	0.433768	0.857884	0.103468	1.37467	0	1.70117	1.02565	0.121633	0.107416
b0062	-0.291038	0.291038	1.13427	0.99767	-0.0278144	0.0278144	0.125668	0.0780805	0.188048	0.254733	0.403555	0.47155	-0.0266403	-0.376382	0.490086	0.191789	0.100774	-0.100774	0.446529	0.718154	0.787633	0.719026	2.0041	1.71956	0.0822122	0.160726	0.535011	0.145827	-0.020864	-0.124963	0.278367	1.29533	1.24855	2.99102	2.99419	1.91802	1.97088	2.90745	2.94523	0.90376	1.22456	1.37745	0.969724	2.86886	0	2.95059	1.81135	0.0642707	-0.0765384
b0063	-0.177639	0.177639	1.06398	1.02413	-0.159464	0.159464	0.191519	-0.0170521	0.575109	0.877138	0.457063	0.761247	-0.0729026	0.125959	0.510996	0.304034	-0.16599	0.16599	0.406453	0.552266	0.221207	0.572432	2.38495	2.30661	0.42881	0.177517	-1.19326	0.13594	-0.193403	0.0574631	-0.327824	0.729419	0.622566	2.7076	2.8093	1.65185	1.3006	2.96862	2.99044	0.619877	1.08223	0.950236	0.42362	2.08442	0	1.50549	1.57199	-0.0462722	-0.0390866
b0064	-0.0809861	0.0809861	0.619095	0.528319	-0.0220194	0.0220194	-0.221901	-0.454015	-0.328303	-0.222469	0.19212	0.133712	-0.272268	-0.413764	-0.172617	-0.226329	0.0398091	-0.0398091	0.102444	0.121074	-0.152384	0.10478	1.423	1.34785	-0.308648	-0.0272673	-0.682754	0.0184652	0.0904909	-0.108956	-0.701893	-1.24407	1.3324	1.45654	1.2867	0.8223	0.933612	2.58904	2.47977	0.472504	1.11847	0.933764	0.731534	2.1465	0	1.43507	0.0655215	-0.0160205	-0.246855
b0065	-0.119808	0.119808	0.670993	0.759195	0.0473196	-0.0473196	0.363779	0.564708	0.509704	0.163542	0.767858	0.927062	0.29224	0.31084	0.378414	0.202056	0.0219099	-0.0219099	-0.21124	0.206597	0.450633	0.12104	0.270769	-0.158338	-0.130036	-0.187055	-0.00789065	-0.187896	0.0444892	0.143406	-0.989159	-0.279713	-0.330828	0.662799	0.386239	0.200716	0.206158	1.56968	1.36866	0.478336	0.200631	0.260695	0.327362	1.7674	0	1.4849	0.400105	-0.107073	-0.377953
b0066	-0.234376	0.234376	0.168115	-0.118603	0.0117227	-0.0117227	0.416878	0.566919	-0.88768	-1.05671	-0.233806	-0.101306	-0.059946	-0.165658	-0.296519	-0.0531782	-0.208198	0.208198	-0.172109	-0.00482943	0.214076	0.234424	0.237527	0.0963314	-0.846267	-0.765938	-0.497836	0.00123926	-0.0351798	0.0339405	-0.264452	0.467358	-2.46617	-0.777498	-0.513508	-0.540464	-0.479376	-1.4179	-1.2975	-0.0384704	-0.198271	-0.293914	0.65961	0.852837	0	0.561	-0.524073	-0.0814612	-0.184781
b0067	-0.073124	0.073124	-0.402433	-0.438293	0.047405	-0.047405	0.0121366	-0.0170561	-1.78938	-1.73086	-0.153498	0.0881665	-0.225011	-0.10508	-0.527084	-0.308829	-0.137062	0.137062	1.17861	0.927305	1.35369	1.31981	-0.0891354	-0.0669338	-1.1745	-0.994314	-0.431521	-0.00994299	-0.315778	0.325721	-0.544563	0.179249	-1.94042	0.55672	0.630047	0.83228	0.39974	-2.41878	-2.64834	-0.0578713	-0.118027	-0.235853	0.377599	-0.126236	0	-0.73266	-1.52379	0.105464	-0.0668786
b0068	-0.118592	0.118592	0.0206819	-0.212947	-0.077868	0.077868	0.211084	0.23288	-0.901223	-0.805896	-0.17949	-0.107643	-0.187393	-0.111362	-0.186039	-0.0731989	-0.0793502	0.0793502	0.610172	0.311993	0.262915	0.332234	-1.01645	-1.10269	-1.42085	-1.44445	0.327557	0.0590646	-0.100951	0.0418869	-0.598612	-0.566025	-1.46207	-0.189523	-0.0230413	0.239026	0.0275965	-2.58789	-2.6036	-0.357638	-0.351075	-0.390913	0.17562	-0.363867	0	-1.29232	-1.92905	0.268928	0.204138
b0069	-0.0763825	0.0763825	0.421691	0.549108	-0.0537355	0.0537355	0.0338434	0.0383123	0.296738	0.447096	-0.0732746	0.100879	0.143081	-0.0574271	0.277723	0.201741	-0.0687623	0.0687623	0.402751	0.458757	0.278384	0.121672	0.959283	0.966049	-0.143936	0.032122	0.10329	0.0494851	-0.0984457	0.0489606	0.945382	1.2549	0.34312	0.00681343	-0.0898205	0.272905	0.134697	-0.347442	-0.35621	-0.698966	-0.734662	-0.662664	0.213401	-0.582583	0	-0.429972	-0.163763	-0.0347501	-0.230323
b0070	0.175639	-0.175639	-0.0928813	0.286156	0.135221	-0.135221	0.327363	0.193672	0.147511	0.0496479	0.118626	0.221876	-0.0480193	0.041483	0.142053	0.093942	0.0038659	-0.0038659	-0.213993	0.041738	0.434757	0.422269	0.754718	0.21229	-0.515868	-0.917618	-0.158609	-0.0340668	-0.258442	0.292509	0.126106	0.927244	0.380472	-0.0163451	-0.306638	-0.244055	-0.160893	-0.497343	-0.354865	0.29772	0.203079	0.232499	0.127556	0.134194	0	0.48941	0.377522	-0.176981	-0.347628
b0071	-0.0125908	0.0125908	2.36765	2.56754	-0.0432133	0.0432133	-0.0478654	-0.0256613	3.65933	3.65142	1.49369	1.49713	0.30771	0.263973	0.143758	0.171916	0.221773	-0.221773	0.118325	-0.0536825	0.010755	0.0405951	-0.356	-0.379545	-1.93177	-1.92712	0.750229	0.00457255	-0.0517515	0.0471789	-0.127537	-0.0836776	0.0513926	0.440829	0.467821	0.370671	0.285804	-5.59105	-5.43019	-0.627802	-0.548887	-0.596729	0.0236695	-1.5102	0	-0.409166	-2.60632	-0.275704	-0.197596
b0072	-0.0612259	0.0612259	2.48115	2.61811	-0.0421214	0.0421214	-0.100175	-0.0312968	3.48134	3.46711	1.28977	1.28342	0.0225683	0.0181387	-0.128805	-0.0840296	0.175921	-0.175921	-0.366696	-0.324704	-0.328004	-0.358799	-0.909994	-0.872679	-1.88637	-1.76975	0.298045	0.13643	-0.198832	0.0624027	-0.109186	-0.0463117	-0.620444	0.17654	0.217433	0.0567399	-0.0839642	-5.67761	-5.6992	-0.638148	-0.422778	-0.506851	0.297248	-1.56738	0	-1.30773	-2.93576	-0.0355654	0.00626536
b0073	-0.0481008	0.0481008	2.53966	2.75826	-0.0283955	0.0283955	-0.138447	-0.152704	3.344	3.33728	1.32381	1.29968	0.00363901	-0.0667343	-0.101594	-0.191724	0.199458	-0.199458	-0.0454174	-0.0110755	-0.104122	-0.161412	-0.701482	-0.636541	-1.78651	-1.74953	0.429313	0.022427	-0.158634	0.136207	-0.0846991	0.045698	-0.812611	0.385209	0.452689	0.225711	0.202	-5.4886	-5.37118	-0.473422	-0.213945	-0.388787	0.495557	-1.63788	0	-2.22557	-3.42035	-0.0954418	-0.0171341
b0074	-0.0254683	0.0254683	3.31977	3.62254	-0.0625088	0.0625088	-0.508851	-0.484555	3.78302	3.71166	1.20714	1.19627	-0.461714	-0.509152	-0.573002	-0.582625	0.191113	-0.191113	0.447953	0.469868	0.0257883	0.0452196	-0.0954243	-0.0890361	-1.63619	-1.67703	0.711971	0.086693	-0.0708683	-0.0158247	-0.141012	-0.167495	-0.730166	0.815346	0.845045	0.733604	0.759869	-6.262	-5.95847	-0.44443	-0.295234	-0.338102	0.694016	-1.15454	0	-2.40993	-2.87495	-0.146523	-0.0764431
b0076	0.040954	-0.040954	0.31846	0.26097	-0.136388	0.136388	-0.327235	-0.396299	-0.836811	-1.04393	0.995078	0.952417	0.202254	0.106147	1.21318	1.13122	0.232529	-0.232529	-0.0489657	-0.320654	-0.171023	-0.132848	1.24354	1.18288	-0.490541	-0.475098	0.695421	-0.205695	0.24205	-0.0363551	1.1753	0.540858	0.768761	-0.0769983	-0.124634	0.112261	0.26086	0.505472	0.711144	-0.232022	-0.487496	-0.126056	-0.177861	-0.26175	0	1.0601	2.4989	-0.457286	0.0799833
b0077	-0.0395036	0.0395036	-0.623489	-0.682998	0.0591746	-0.0591746	-0.169204	-0.132826	0.0637816	-0.0275304	-0.517558	-0.483118	-0.174961	-0.27707	-0.190632	-0.224942	0.0409146	-0.0409146	-0.436688	-0.323004	-0.160805	-0.150665	-0.899256	-0.744036	-1.29742	-1.28833	-0.112923	0.0103394	-0.0300366	0.0196971	-0.0906993	0.385017	0.106577	-0.914989	-1.06899	-0.263228	-0.427063	-5.14029	-4.73845	-0.315863	-0.445262	-0.439142	-0.0244591	-0.922255	0	-1.10408	-1.27071	-0.00393995	-0.0436493
b0078	-0.000935119	0.000935119	-0.725865	-0.99224	0.0801461	-0.0801461	-0.139439	-0.0737343	0.243625	0.0860887	-0.704962	-0.696172	-0.345553	-0.486605	-0.336974	-0.368553	0.0646364	-0.0646364	-0.629697	-0.304733	-0.308163	-0.157428	-1.03282	-0.996954	-1.25438	-1.2849	0.00762607	-0.0954108	0.0384172	0.0569935	0.124218	0.118651	0.20959	-0.824031	-1.08459	-0.27466	-0.19336	-4.38367	-4.45012	-0.0721823	-0.1838	-0.131281	0.0317687	-0.901492	0	-0.47455	-1.13721	-0.165318	-0.0908261
b0080	0.0308892	-0.0308892	-0.891691	-0.877704	-0.036663	0.036663	0.129599	0.126209	-0.627926	-0.722578	0.160129	0.0986192	0.284557	0.199259	0.447097	0.37134	-0.100247	0.100247	0.289655	0.178504	0.0584354	0.0848572	0.612228	0.614658	-1.226	-1.3828	-0.269163	-0.0409706	0.0265916	0.014379	0.97973	1.3521	0.590043	0.901217	1.10577	0.712366	0.476765	0.552248	0.546603	0.298921	0.417589	0.483959	-0.0454717	-0.424107	0	0.988811	-0.540434	-0.166353	-0.067359
b0081	-0.00056099	0.000560991	0.991378	1.1568	-0.0672565	0.0672565	0.0761077	0.285601	0.67991	0.522353	0.130071	0.0970012	-0.199637	-0.173589	-0.014078	0.108973	0.0851991	-0.0851991	0.108922	0.397737	-0.306841	-0.336914	0.44292	0.33622	0.297098	-0.0186672	0.553212	-0.0412396	-0.0205248	0.0617644	-0.0605155	0.335657	0.247707	-0.160658	-0.156098	-0.138048	0.0318151	0.0195424	-0.256608	-0.0812134	-0.366223	-0.195002	0.146927	0.831768	0	0.00635365	0.185851	-0.235026	-0.278961
b0082	-0.0513291	0.0513291	1.07954	0.992923	0.018925	-0.018925	-0.0438169	0.0518433	0.604592	0.7325	0.103825	0.18681	-0.09754	-0.161981	0.287244	0.125013	0.0606504	-0.0606504	0.1644	0.401124	0.226439	0.166543	0.423941	0.494293	-0.225866	-0.180107	-0.0151652	-0.140204	-0.0227714	0.162975	0.266965	0.171915	0.0191727	-0.00994025	-0.00392003	-0.0305519	0.161686	0.16168	-0.0257258	-0.379627	-0.358115	-0.529262	0.363719	0.485377	0	-0.149795	0.11043	-0.223658	-0.296057
b0083	0.0610395	-0.0610395	0.680307	0.771028	-0.0870251	0.0870251	-0.22358	-0.238307	0.270883	0.170188	0.0347281	0.00261917	-0.405292	-0.238018	-0.117206	0.00545111	0.220474	-0.220474	0.945665	1.18893	0.199469	-0.00797199	0.75229	0.899493	-0.329421	-0.282208	0.477787	-0.00709788	0.012692	-0.0055941	0.284438	0.127568	0.168524	0.561284	0.367168	0.754412	0.666694	0.00363519	0.0204507	-0.534814	-0.582642	-0.538839	0.30866	0.172656	0	-0.360092	-0.0661541	-0.355359	-0.153627
b0084	0.0960773	-0.0960773	0.1737	0.161867	-0.050041	0.050041	-0.023224	0.0182726	-0.258066	-0.152979	0.702322	0.551761	0.338144	0.265566	0.697987	0.498826	0.147719	-0.147719	0.0507526	0.238343	0.0270031	-0.0197405	0.285634	0.395981	-0.612267	-0.490125	0.225583	-0.210182	0.0927793	0.117403	0.955849	0.386606	0.410009	-0.0427093	-0.0269925	-0.169112	0.125456	-0.52073	-0.509152	0.015385	-0.507435	-0.244755	-0.10377	0.641419	0	1.03604	1.02176	-0.409671	-0.364882
b0085	-0.10835	0.10835	0.682823	0.735806	-0.0212941	0.0212941	0.0413231	0.14878	-0.0797729	-0.231596	-0.37664	-0.318295	-0.361192	-0.33584	-0.0180784	-0.0204674	0.055737	-0.055737	-0.159247	0.158551	0.00493198	0.00043708	0.0103995	-0.0648069	-0.19011	-0.215864	-0.124583	-0.0242463	-0.0698573	0.0941036	-0.0348016	0.421736	-0.309938	-0.376224	-0.474814	-0.206329	-0.16162	0.126104	0.224023	-0.0395703	-0.220131	-0.224478	0.716174	0.235978	0	0.262185	-0.0655793	-0.152486	-0.310366
b0086	-0.0693395	0.0693395	0.678401	0.708086	-0.0236821	0.0236821	0.0794432	0.102417	-0.292248	-0.395124	-0.235186	-0.114859	-0.145734	-0.148685	0.237898	0.0735995	0.007112	-0.007112	0.987773	0.999362	0.485739	0.573933	0.769349	0.98187	-0.232174	-0.16318	0.0234747	-0.00902078	-0.0554758	0.0644966	0.0321318	0.424217	-0.189393	0.561312	0.682962	0.821759	0.661534	0.208275	0.0982901	-0.16638	-0.361938	-0.331891	0.708364	-0.485964	0	-0.163316	-0.623244	-0.164792	-0.1681
b0087	-0.0203178	0.0203178	0.151098	0.279131	-0.00338156	0.00338156	-0.0318647	-0.0674402	-0.544646	-0.537544	-0.0541966	0.0514838	0.0503036	-0.111638	0.229439	0.160695	0.0310403	-0.0310403	-0.387925	-0.259896	0.16654	0.155379	-0.397854	-0.463069	-0.516803	-0.397331	0.297913	-0.0185431	0.0352027	-0.0166596	-0.0997848	0.521719	0.245528	-0.422879	-0.643614	-0.487234	-0.477098	0.0289065	0.00246467	0.0523123	-0.12979	-0.13673	0.577251	-0.0107116	0	0.708488	-0.216644	-0.0564083	-0.20367
b0088	-0.0779413	0.0779413	0.792822	0.734202	-0.00549009	0.00549009	0.0401903	0.0773542	0.277035	0.175325	-0.156062	-0.12012	-0.117949	-0.157343	0.115188	0.0961675	0.0805945	-0.0805945	-0.117075	0.000450044	0.387442	0.32024	0.220193	0.394039	-0.246612	-0.123216	-0.0940065	-0.0430466	-0.00492349	0.04797	-0.105615	-0.0477456	-0.29412	-0.335906	-0.41385	0.0303994	-0.229959	-0.0226674	0.170662	-0.0882161	-0.265312	-0.167654	0.550079	0.205943	0	0.620124	-0.457801	-0.164815	-0.318061
b0089	-0.076638	0.076638	0.320023	0.276598	0.0421972	-0.0421972	0.144705	0.0898065	-0.265237	-0.196072	-0.0113247	0.0447279	-0.201112	-0.194721	0.112175	-0.089949	0.000969868	-0.000969869	-0.117455	0.162114	0.0416282	0.134267	-0.270732	-0.169281	-0.33252	-0.300617	0.232617	-0.103952	-0.0147355	0.118688	-0.238223	0.272338	-0.0924643	-0.23001	-0.281977	-0.174091	-0.154962	-0.133394	-0.137686	0.103503	-0.0544681	0.0169799	0.273388	0.567027	0	1.04779	0.30394	-0.197197	-0.199807
b0090	-0.0881038	0.0881038	0.472938	0.481029	-0.0572441	0.0572441	0.124083	0.156283	-0.151534	-0.0864775	-0.198471	-0.103597	-0.262631	-0.25407	0.150043	0.0534061	0.0317088	-0.0317088	-0.104374	0.0246435	0.0209843	0.0554818	0.02785	-0.0365548	0.0651391	0.115611	-0.192953	-0.0183787	-0.0259143	0.044293	0.193172	0.621281	-0.33662	-0.180212	-0.315744	-0.42981	-0.243068	0.297604	0.254241	0.238163	0.0674371	0.0572612	0.756976	0.492525	0	0.8973	0.157349	-0.0512156	-0.0609071
b0091	-0.0946001	0.0946001	0.6319	0.634472	-0.0146816	0.0146816	0.0200717	-0.0610758	-0.719091	-0.552867	-0.499153	-0.493985	-0.459513	-0.507751	-0.131922	-0.354669	0.0255282	-0.0255282	-0.0274093	0.140104	0.0738234	0.149077	0.461907	0.532178	-0.494161	-0.1787	-0.296647	-0.0693163	-0.00570286	0.0750191	0.123692	0.316005	-0.416406	-0.168223	-0.209098	-0.120429	-0.10963	0.233653	0.206718	0.0655241	-0.123074	0.0779537	0.664348	-0.194958	0	0.52628	-0.187928	-0.149902	-0.134751
b0092	-0.0567375	0.0567375	0.538365	0.524351	-0.00386691	0.00386691	0.0102488	0.0125288	0.292046	0.429915	-0.33751	-0.284858	-0.401187	-0.334153	-0.158557	-0.098813	0.0640672	-0.0640672	-0.601612	-0.131991	-0.398333	-0.345847	-0.206175	-0.322236	-0.342889	-0.386136	0.212544	0.0821619	-0.0220918	-0.06007	0.00426661	0.403078	-0.0151311	-0.247949	-0.369905	-0.513013	-0.288129	0.247605	0.347723	0.006876	-0.115117	-0.0731927	0.483308	0.0595231	0	1.04025	-0.0919169	-0.189063	-0.135089
b0093	-0.0446224	0.0446224	1.0059	1.02004	0.00580281	-0.00580281	0.0520104	0.191222	0.488794	0.314995	-0.131277	-0.0455953	-0.139062	-0.231085	0.118763	0.0928026	0.125064	-0.125064	-0.215129	0.311061	-0.0122706	-0.146111	0.156079	0.143975	0.505446	0.369824	-0.0140497	0.0361308	-0.0859802	0.0498494	-0.0131279	0.531873	0.0790992	-0.227238	-0.38554	-0.278936	-0.0944399	0.525632	0.699943	0.1324	0.0890254	0.0504292	0.182844	0.742421	0	0.942808	0.346008	-0.210032	-0.22799
b0094	-0.0384726	0.0384726	0.724355	0.603038	-0.0218946	0.0218946	-0.129913	-0.0279568	0.44223	-0.0462966	-0.156669	-0.01366	-0.256619	-0.226669	-0.0411368	-0.0655262	0.118207	-0.118207	-0.196924	0.166458	-0.23845	-0.176684	-0.288669	-0.381048	-0.140199	-0.288757	0.00803051	0.0184463	-0.0365625	0.0181163	-0.189502	0.0236225	-0.175111	-0.0578105	-0.187456	-0.0689938	0.143946	0.732182	0.640147	0.37731	0.169423	0.277323	0.53581	0.741233	0	0.831972	0.268327	-0.0495398	-0.216544
b0095	-0.0592762	0.0592762	0.928184	0.912783	-0.014025	0.014025	0.00160146	0.0677865	0.35835	0.18199	-0.124126	-0.0960107	-0.121748	-0.186446	0.16113	0.170379	0.0869194	-0.0869194	0.0595998	0.134839	0.0824505	0.100234	-0.11549	-0.0499172	-0.243203	-0.289925	-0.445602	0.0361351	-0.0491922	0.0130572	-0.145822	0.118942	-0.120331	0.24921	0.173508	0.336799	0.26108	0.673138	0.671961	-0.00234998	0.129979	0.075591	0.737363	-0.275419	0	0.413717	-0.504969	-0.112957	-0.162948
b0096	0.012077	-0.012077	0.697029	0.775628	-0.00462433	0.00462433	0.00587989	-0.0241732	1.56024	1.69132	0.595729	0.573758	0.116401	0.0796446	-0.0895012	-0.0413977	0.00677945	-0.00677945	-0.24402	-0.0426259	0.349911	0.347607	0.123475	0.0771043	-0.268107	-0.122578	0.236221	-0.0646544	0.0235129	0.0411415	0.189008	0.36448	0.134911	0.0971964	-0.0346171	-0.137604	-0.122275	0.132603	0.0826977	0.202058	0.047831	0.146268	0.426298	0.969859	0	1.40894	1.37974	-0.231621	-0.298085
b0097	-0.0159334	0.0159334	-0.63565	-0.615813	-0.0185161	0.0185161	0.0182356	-0.0156067	-0.0455568	0.00348955	1.01773	1.06676	0.944014	0.924795	0.768588	0.676351	-0.00706471	0.00706471	0.034787	0.0356474	-0.422761	-0.562894	0.411313	0.40192	-0.447758	-0.538997	0.0214549	-0.0420403	0.0263583	0.015682	0.711321	0.879176	0.0700498	-0.102733	-0.102272	-0.401842	-0.17404	-1.30623	-1.31121	-0.636411	-0.711695	-0.70627	-0.86195	-0.53518	0	0.0856723	0.115273	-0.330563	-0.254732
b0098	0.00264687	-0.00264687	-0.0617203	-0.129026	0.0520352	-0.0520352	-0.206921	-0.145839	-0.446942	-0.536594	-0.262365	-0.23339	0.110297	0.0464257	-0.255852	-0.219968	0.0370925	-0.0370925	-0.406045	-0.260229	-0.370574	-0.32941	-0.318106	-0.389516	-0.419976	-0.404117	0.392672	0.0400593	-0.00255478	-0.0375045	0.530417	0.630089	0.0282809	-0.377049	-0.476063	-0.401244	-0.349832	-0.175521	-0.169879	-0.201845	-0.143673	-0.118245	0.232918	-0.482958	0	0.282195	0.424267	0.00795145	-0.0140066
b0099	-0.161187	0.161187	-1.5546	-1.48048	0.118851	-0.118851	0.565576	0.658071	-0.260886	-0.773711	-0.287139	0.193843	0.187043	0.0109742	-0.302957	0.0248566	-0.0133035	0.0133035	0.0127731	-0.42215	-0.066777	-0.131458	-0.351415	-0.454877	0.011523	-0.920606	0.0671976	0.185655	-0.117173	-0.0684823	-0.0768581	0.95762	-0.36914	-0.498836	-0.121591	-0.34885	-0.55007	-1.92806	-0.675848	0.161121	0.0724538	-0.0191318	0.220511	-0.028105	0	1.727	1.21837	0.333659	0.113225
b0101	0.14868	-0.14868	-0.232373	-0.231682	-0.0606775	0.0606775	0.116824	0.182289	-0.390458	-0.24811	-0.518966	-0.337586	-0.435	-0.4765	-0.602869	-0.399041	0.0143243	-0.0143243	0.525655	0.76268	0.386147	0.37806	0.145971	0.231834	-0.872334	-0.926204	0.798921	0.136757	-0.0317557	-0.105001	0.722656	0.669393	0.213249	0.125923	0.157387	0.341877	0.439956	-0.0948388	-0.587117	0.117905	-0.00614642	-0.0503155	-0.160846	-0.65645	0	-0.0975157	-0.249707	-0.31581	-0.111354
b0102	-0.0452575	0.0452575	0.452114	0.287292	0.0539809	-0.0539809	0.0200951	0.0985531	-0.208761	0.0105927	-0.224907	-0.31116	-0.266076	-0.328411	-0.0837424	-0.297922	0.00916263	-0.00916263	0.712092	0.687118	0.571397	0.512618	0.35073	0.506293	-0.665146	-0.480059	0.327143	-0.0376294	-0.00474029	0.0423697	0.153421	0.0504942	-0.0858518	0.226373	0.414773	0.521095	0.404956	-0.0779515	-0.00690344	-0.400447	-0.233208	-0.305148	0.491429	-0.511157	0	-0.27462	-0.711934	-0.125608	-0.0140197
b0103	-0.125039	0.125039	0.7074	0.988395	0.000689345	-0.000689345	0.160195	-0.016973	0.202898	0.260149	0.234103	0.294643	-0.0595472	0.0518514	0.358748	0.0867647	0.120109	-0.120109	0.703117	0.794591	0.28323	0.364062	0.769272	0.800571	-0.00363832	-0.10826	0.010027	-0.0586193	-0.0482906	0.10691	0.324207	0.398998	0.0829579	0.524868	0.637448	0.649781	0.755653	-0.434026	-0.358874	-0.401427	-0.302227	-0.257706	-0.0690224	-0.146321	0	-0.74838	-0.166737	-0.153488	-0.246557
b0104	0.0136585	-0.0136585	-0.362781	-0.574272	-0.0293194	0.0293194	0.211601	0.134071	-1.87072	-1.75904	0.0303226	-0.00170932	-0.254314	-0.290508	0.282689	0.301653	-0.0646422	0.0646422	0.72616	0.695	0.481648	0.544204	0.0502236	-0.0974313	-2.22273	-2.0432	-1.11037	0.0392187	-0.0775592	0.0383405	-0.690645	-1.09796	-0.851492	-0.418166	-0.658227	0.471946	0.473911	-0.72186	-0.670608	-0.139272	-0.29441	-0.372548	0.321107	-1.05315	0	-1.66752	-2.62202	-0.0296207	-0.0544363
b0106	0.0812825	-0.0812825	0.226881	0.0431721	0.0596789	-0.0596789	0.235267	0.182736	-0.366624	-0.0138463	0.450807	0.65112	0.210029	-0.0722224	0.0108804	-0.0208711	0.268221	-0.268221	0.884374	0.340543	0.2752	0.183796	1.72383	1.56519	-0.425926	-0.297232	0.530053	-0.332784	0.150301	0.182483	0.277308	1.87937	0.397084	0.520125	0.584758	0.27758	0.369685	-0.0457099	-0.235724	0.297328	0.150208	0.0176396	0.674721	0.293477	0	-0.281171	-0.057439	-0.140055	-0.365192
b0107	0.0297026	-0.0297026	0.50714	0.819458	-0.0862521	0.0862521	0.504843	0.341697	0.490016	0.310257	0.7816	0.720249	0.26324	0.290841	0.450554	0.101869	0.0150452	-0.0150452	0.37033	0.0826043	-0.107706	-0.0286291	1.56345	1.28374	0.0684955	0.425393	-0.241922	-0.0820432	-0.169304	0.251347	0.678201	0.697319	0.355987	0.486779	0.250836	-0.0685798	0.219459	0.0918721	-0.562372	0.119911	-0.0370913	0.201963	0.268256	0.500599	0	1.0985	1.80053	-0.486612	-0.324457
b0108	0.223811	-0.223811	0.197822	-0.0834575	-0.152231	0.152231	0.0662237	-1.13784	0.442038	-0.0457778	-1.13784	-1.13784	-0.0709943	-0.793781	0.710145	-0.385786	0.274954	-0.274954	-0.213983	-0.0493958	-0.26592	-0.048953	2.61812	1.74443	-0.00987561	-0.421005	1.89664	0.0232157	0.215588	-0.238803	0.239383	-0.238803	-0.238803	-0.543059	0.552252	-0.0595633	-0.311446	0.590243	0.81683	-0.237285	0.203634	0.00344385	-0.871956	-1.12086	0	0.403541	0.770848	-0.166105	0.130383
b0109	-0.136749	0.136749	-0.185547	-0.133577	0.0368819	-0.0368819	0.0373228	-0.00796501	-0.125039	-0.0508971	0.0647872	0.00398038	0.0420399	-0.123341	0.201787	0.172709	-0.0138803	0.0138803	-0.165177	-0.0796718	-0.698566	-0.663697	0.0588821	0.0544526	-1.64665	-1.45866	0.14887	0.00569021	-0.0912627	0.0855725	0.514645	0.845598	0.0938233	-0.611836	-0.553369	-0.313799	-0.390135	-0.766928	-0.976677	-0.370148	-0.509482	-0.51449	-0.21741	-0.806361	0	-0.731361	0.259263	-0.00317444	-0.0475649
b0110	-0.0315619	0.0315619	0.552821	0.542619	0.0399705	-0.0399705	-0.413182	-0.523546	-0.055351	0.0803083	-0.351395	-0.156793	-0.456746	-0.331376	-0.00258134	-0.109035	0.136607	-0.136607	-0.455667	-0.195135	-0.0238041	-0.122844	0.336863	0.342441	-0.573172	-0.65057	0.103655	-0.0496025	-0.259588	0.30919	0.385239	1.43167	0.630367	-0.147921	-0.254082	-0.242712	-0.158129	0.17591	0.420519	-0.283943	-0.671605	-0.288412	-0.36055	0.603355	0	1.38513	1.8215	-0.327577	-0.243357
b0111	-0.130403	0.130403	0.749898	0.761178	0.0408344	-0.0408344	-0.42992	-0.41014	0.317231	0.429527	0.0959411	-0.0167781	-0.271845	-0.444457	-0.133144	-0.027733	0.0576069	-0.0576069	-0.526124	-0.282564	0.307891	0.237568	0.318765	0.0973168	-0.297786	-0.365936	0.0275856	-0.124062	-0.07721	0.201272	0.201232	0.933334	0.970913	-0.276007	-0.27191	-0.0959995	-0.352317	0.971124	0.820067	-0.148688	-0.211399	-0.24288	0.118463	0.494589	0	2.02547	1.64278	-0.223534	-0.366996
b0112	-0.0304189	0.0304189	-2.57746	-2.81905	0.015868	-0.015868	0.171266	0.114367	-1.70148	-1.64774	-0.499118	-0.430374	0.186206	0.194327	0.200846	0.171308	0.0719825	-0.0719825	0.183453	-0.0728612	0.0435063	-0.018329	-1.15959	-1.18944	-2.48336	-2.36033	-0.396638	-0.0514055	0.030047	0.0213585	-0.316552	-0.0517855	-2.8956	-0.411181	-0.284757	-0.223686	-0.423026	-5.27595	-5.08103	-0.596758	-0.658456	-0.653709	-0.0728952	-1.81311	0	-2.66378	-2.09286	0.00916293	0.0405969
b0113	-0.0762058	0.0762058	0.759822	0.882915	-0.0218873	0.0218873	0.265896	0.251037	0.105104	0.0841903	0.52866	0.455198	0.461448	0.242528	0.849201	0.714016	-0.161755	0.161755	0.0645267	0.182231	0.103512	-0.0687614	-0.939188	-1.45782	0.361706	0.423653	0.153263	0.140497	-0.0137012	-0.126796	-1.20238	-0.913192	-2.62163	-0.525703	-0.538083	-0.112327	-0.0981723	-1.75096	-1.77472	-0.0327011	-0.508428	-0.405595	0.516082	-0.928688	0	0.709492	-0.456041	-0.0294449	0.019215
b0114	-0.0299559	0.0299559	1.50966	1.44628	0.00997098	-0.00997098	-0.000854765	0.0361907	0.226187	0.141751	-0.413818	-0.45219	-0.400944	-0.434413	-0.0337819	0.0162256	-0.0893247	0.0893247	0.374959	0.264513	0.309413	0.314203	0.457535	0.45608	0.109681	0.185308	0.401747	0.066249	-0.025966	-0.040283	-1.00604	-0.912806	-1.69682	-0.606227	-0.461768	0.434313	0.175101	-1.06061	-1.04206	0.0640364	-0.191446	-0.242615	0.693558	-1.93183	0	-0.917353	-1.45876	0.370009	0.388954
b0115	-0.0494602	0.0494602	1.65241	1.5903	0.0264176	-0.0264176	-0.0905808	-0.0187495	0.439432	0.392484	-0.635747	-0.549319	-0.586788	-0.63131	-0.336423	-0.217366	-0.0590414	0.0590414	0.0809863	0.0912114	0.594233	0.566266	0.191152	0.46035	0.23703	0.413711	0.389687	0.131191	-0.148015	0.016824	-0.857914	-0.745789	-1.30275	-0.726437	-0.7876	0.190072	-0.0833341	-0.638238	-0.653484	0.287582	0.0254834	-0.0385755	0.919395	-1.41563	0	0.128419	-1.08668	0.303769	0.307163
b0116	-0.113508	0.113508	0.288795	0.183598	0.0150262	-0.0150262	0.140553	0.173878	0.337481	0.0691039	-0.471634	-0.416553	-0.138498	-0.105686	-0.29588	-0.223859	-0.161839	0.161839	-0.18765	-0.189588	-0.369885	-0.330894	-1.29913	-1.29993	0.257092	0.391698	0.477427	0.0278607	-0.0320011	0.00414042	-1.68235	-1.50611	-1.52729	0.0710027	0.131756	0.0556402	-0.0683797	0.113246	0.0365957	-0.0170696	-0.0655996	-0.171809	-0.401386	-0.603419	0	-0.822022	-1.67919	0.350104	0.239498
b0117	0.0672074	-0.0672074	1.52514	1.38089	-0.0109819	0.0109819	-0.193131	-0.18624	0.04157	-0.261703	1.07973	0.442414	0.0331869	0.122247	0.59276	0.27166	0.0142669	-0.0142669	0.29393	0.3941	0.250444	-0.166994	1.9658	1.64163	0.036612	0.0454129	-0.504137	-0.0542774	0.0605873	-0.00630986	0.0657073	0.61712	0.473137	0.0443055	0.398184	-0.212244	0.21062	0.259846	-0.275103	-0.576143	-0.702931	-0.378513	-0.561748	0.422343	0	-0.299438	-0.728771	0.0560549	-0.430885
b0118	-0.0560669	0.0560669	-1.0287	-0.995811	0.0377385	-0.0377385	0.928589	0.961639	-0.801168	-0.83371	0.202517	0.22183	0.564143	0.516999	0.221306	0.260797	-0.186118	0.186118	0.46696	0.517353	0.178096	0.114782	-0.338211	-0.198393	-0.614831	-0.541027	-0.312911	-0.000788495	-0.0450183	0.0458068	-2.73154	-2.60213	-1.69916	1.55707	1.59651	0.798674	0.60506	0.77679	0.752482	-0.0217185	0.368723	0.214626	-0.320242	-0.364604	0	-1.75296	-2.0172	0.448709	0.288339
b0119	-0.197195	0.197195	0.786947	0.590485	0.0837849	-0.0837849	0.176698	0.24955	1.43169	1.36038	0.42033	0.332243	0.10598	0.030858	0.312541	0.436245	0.113813	-0.113813	-0.897788	-0.355907	-1.09791	-1.31296	-0.443298	-0.452714	0.0514798	0.00650677	0.383656	0.272782	-0.16629	-0.106492	-0.874765	0.412278	0.421177	-0.951586	-1.17903	-1.28148	-1.11687	-0.0498879	-0.260132	-0.671281	-0.673768	-0.730332	-0.992322	1.27231	0	4.02706	1.57969	-0.193332	-0.251484
b0120	-0.0328555	0.0328555	-1.32474	-1.50224	-0.0598729	0.0598729	0.320047	0.432173	-1.25167	-1.35943	-0.281813	-0.350855	-0.105248	-0.124624	-0.339522	-0.56676	-0.207922	0.207922	0.783181	0.616376	0.16852	0.155976	-0.0745824	0.00817141	-0.533807	-0.647961	-0.0684627	0.0331989	0.0582658	-0.0914647	-1.26954	-0.969284	-0.451816	-0.805644	-0.654432	0.0736203	-0.00373009	-1.84861	-1.79074	-0.00567447	-0.250506	-0.217274	0.0971085	-2.03102	0	-1.31806	-2.18192	0.437294	0.514975
b0121	-0.0435227	0.0435227	-0.714032	-0.733684	0.00306574	-0.00306574	0.31347	0.501727	-0.59456	-0.687286	0.0160101	-0.0919111	0.00128927	-0.0687541	-0.269641	-0.346424	-0.247582	0.247582	0.877223	0.650669	0.386661	0.38387	-0.0718646	-0.0804983	-0.362807	-0.42415	-0.258593	0.00453201	-0.0401682	0.0356362	-1.13231	-1.03937	-0.737858	-0.387743	-0.259927	0.273821	0.243931	-1.62357	-1.60368	0.039412	-0.23352	-0.251407	0.0293016	-1.44641	0	-0.90465	-1.57175	0.366126	0.342889
b0122	0.0197492	-0.0197492	0.0936318	0.278922	0.0794869	-0.0794869	0.180059	0.351336	-0.21753	-0.489801	1.08161	1.08769	1.00777	0.804337	0.943004	0.848617	0.00406107	-0.00406107	-0.373359	-0.0449689	-0.861261	-1.18437	-0.436309	-0.0950312	-0.339537	-0.430655	0.98455	-0.0332663	-0.0106038	0.0438702	0.900304	0.86444	0.984762	-0.316578	-0.511348	-0.67697	-0.431312	-1.59066	-2.06409	-0.711029	-0.805562	-0.919354	-1.89463	-0.335293	0	-0.43942	1.34519	-0.282539	-0.201285
b0123	-0.053214	0.053214	-1.91103	-2.08161	0.021661	-0.021661	-0.574588	-0.548841	0.869901	0.907439	-0.943483	-0.978212	0.882913	0.757013	-1.12534	-1.11363	0.207551	-0.207551	-0.996098	-0.865325	-0.31051	-0.446829	0.242152	0.213772	-1.75571	-1.67087	-0.654621	0.726306	-0.51053	-0.215775	-2.11057	-1.6763	0.162642	-1.34125	-1.33918	-0.501558	-0.545817	-0.98359	-0.779647	0.0367666	-0.28742	-0.267876	-0.11167	-2.18711	0	0.00564205	-3.49111	0.531925	0.565735
b0124	-0.132923	0.132923	1.89812	2.03997	0.0799654	-0.0799654	0.378521	0.39251	1.08361	0.976873	0.122573	0.173376	-0.255045	-0.282466	-0.238959	-0.187095	0.0792124	-0.0792124	0.627764	0.574305	0.234795	0.192526	-1.01272	-1.14929	1.53896	1.52173	0.847992	-0.0424741	-0.0293985	0.0718726	-3.57339	-3.90648	-3.54315	-0.861042	-0.781493	-0.819357	-0.935102	-0.72856	-0.678029	-1.55915	-2.26926	-2.20763	-0.434397	-0.858759	0	-2.98845	-3.01685	-0.413421	-0.581466
b0125	-0.000633779	0.00063378	-0.485974	-0.671326	0.055717	-0.055717	0.463212	0.515815	-0.479431	-0.475816	0.0309749	0.199899	-0.0548856	0.0610774	-0.0358947	-0.152451	-0.0511406	0.0511406	-0.910928	-0.857308	-0.635113	-0.550758	-1.5907	-1.61082	-0.48339	-0.408093	0.25352	-0.0740311	0.111489	-0.0374579	0.0597359	0.536948	-0.348565	-1.31201	-1.25477	-1.16773	-1.10388	-0.388052	-0.330539	-0.117875	-0.202082	-0.208196	0.0663672	-0.26953	0	-0.0913586	0.649043	-0.0183016	-0.153176
b0126	0.0104264	-0.0104264	1.01475	1.06861	-0.0616067	0.0616067	0.0750245	0.0294179	-0.67843	-0.552294	-0.0249807	-0.0973522	-0.19854	-0.230981	-0.333967	-0.458267	-0.012183	0.012183	-0.182932	-0.302905	-0.712745	-0.696722	-1.24967	-1.3457	-0.264787	-0.407097	0.488701	-0.0943494	0.061796	0.0325534	-1.68574	-1.75424	-1.69215	-1.0931	-1.06191	-0.871796	-0.726386	-1.23282	-1.22535	-0.83296	-1.16521	-1.25884	-0.671716	-0.125385	0	-2.9351	-1.22813	-0.200851	-0.374188
b0127	0.0135448	-0.0135448	0.506459	0.311928	-0.0334351	0.0334351	0.0241777	0.0224356	0.442244	0.408024	0.202892	0.150887	0.0571589	0.0420351	0.0612576	0.12615	0.063019	-0.063019	-0.453979	-0.219936	-0.587337	-0.406998	-0.531468	-0.472536	-0.196626	-0.169168	0.491769	-0.0569424	-0.155624	0.212566	0.184313	0.611524	0.260798	-0.68547	-0.658814	-0.204151	-0.25132	-0.583254	-0.48794	-0.57065	-0.510778	-0.792183	-0.315479	-0.890419	0	-0.156873	0.511329	0.0825423	0.00336363
b0128	0.0070452	-0.0070452	0.364421	0.160855	0.0604391	-0.0604391	-0.107668	-0.179887	0.337071	0.234206	0.225101	0.232917	0.0866031	0.103117	0.118333	-0.051209	0.251677	-0.251677	0.614643	0.537325	0.900294	0.806305	0.811798	0.652313	-0.401707	-0.216118	0.237983	-0.0527372	0.0525594	0.000177779	-0.268383	0.617574	0.232116	0.114907	0.00913739	0.605079	0.346049	-0.277241	0.0261944	-0.169115	-0.110184	-0.103709	0.203167	-0.634048	0	0.259174	0.904398	-0.112255	-0.0563763
b0129	0.0636762	-0.0636762	0.417391	0.549707	0.173645	-0.173645	0.0109787	0.553059	-0.19285	0.10318	0.30125	0.302655	0.0879236	0.26581	-0.105128	0.166927	0.0518277	-0.0518277	0.629509	0.492769	0.814143	0.58042	2.83497	2.64855	0.337944	0.00271513	1.1092	0.18387	-0.293342	0.109472	0.500638	1.5246	1.40116	2.38103	2.38511	1.36238	1.30965	1.16708	0.984783	0.76646	0.847083	1.08559	0.545164	1.35044	0	2.67832	2.21284	-0.472649	0.107432
b0130	-0.175516	0.175516	0.772154	0.823643	0.0375922	-0.0375922	-0.0867777	0.0471218	0.0433604	0.158165	0.538857	0.36312	0.301979	0.0914068	0.655974	0.389477	0.207805	-0.207805	-0.0510421	0.135741	-0.115806	-0.319674	0.626621	0.492919	1.00755	1.04225	0.684817	0.0107335	0.164839	-0.175573	0.449746	0.311409	0.2841	0.116323	-0.0948998	-0.547156	-0.333338	0.314585	0.108122	0.227978	-0.119385	-0.265275	0.143878	0.625477	0	1.97665	1.77986	-0.217026	-0.340781
b0131	0.0675009	-0.0675009	-0.45257	-0.629186	0.0308108	-0.0308108	-0.0272753	-0.106716	-1.63515	-1.47292	-0.381319	-0.379069	-0.31953	-0.452714	-0.418352	-0.626314	-0.18882	0.18882	0.202996	-0.184607	-0.338176	-0.307953	-0.753736	-0.877656	-2.73535	-2.44181	0.251501	-0.103983	0.0529674	0.0510154	0.0309061	0.233001	-0.238056	-0.555313	-0.571069	-0.3562	-0.391928	-1.0747	-1.13046	0.0112572	-0.263386	-0.173166	0.508573	-1.48313	0	-1.82049	-1.34438	-0.317823	-0.440901
b0132	0.089908	-0.089908	0.462705	-0.113549	0.16764	-0.16764	0.0912656	0.337809	0.147145	0.326388	0.988137	0.722886	0.546981	0.49153	0.830352	0.350679	0.249703	-0.249703	-0.153997	0.150798	0.0150875	-0.242055	1.29277	0.62299	-0.617133	-0.577727	0.181823	-0.188389	0.204696	-0.0163077	0.186384	0.84395	0.101928	-0.057953	-0.160295	-0.15403	-0.0795543	-0.108943	-0.653017	0.391819	0.183341	0.439425	-0.639976	0.602662	0	1.36943	1.96681	-0.282713	-0.0456723
b0133	0.0172841	-0.0172841	0.273863	0.316626	-0.0219652	0.0219652	-0.0981036	-0.0945721	-0.154061	-0.003269	-0.530741	-0.518324	-0.64024	-0.714383	-0.452401	-0.409978	-0.0134068	0.0134068	-0.0213929	0.0017998	0.182019	0.14424	0.139411	0.244921	-1.1872	-1.09702	-0.357195	0.0317599	-0.101987	0.0702269	0.59726	0.570857	0.303341	-0.186548	-0.0994776	0.0445908	0.0720595	0.0205104	-0.0389782	0.243464	0.33033	0.194777	0.931279	-0.21474	0	-0.743298	-0.0198236	-0.0852686	-0.148489
b0134	-0.0237172	0.0237172	0.157619	0.0864527	0.0776508	-0.0776508	0.211309	0.125654	-0.421974	-0.261597	0.0833757	0.0421883	-0.103857	-0.0644821	0.00931031	0.0658233	-0.107551	0.107551	-0.321383	-0.175627	-0.0313833	-0.173814	0.38821	0.335482	-0.912251	-0.746342	-0.160383	-0.0190632	-0.110026	0.129089	0.890842	0.92498	0.57592	-0.26695	-0.323221	-0.136547	-0.0745192	-0.538899	-0.586631	0.0137469	0.136397	0.131845	0.564676	-0.466652	0	-0.894012	0.104632	-0.108359	-0.0497659
b0135	0.172378	-0.172378	-0.45618	-0.201496	0.0210574	-0.0210574	0.274423	-0.0781293	-0.523066	-0.775053	0.822022	0.649055	0.337164	0.758003	1.33436	0.422264	-0.146989	0.146989	-0.0155481	-0.0132226	-0.205027	0.0260101	1.49101	1.08385	0.836738	0.654568	0.599425	-0.0571735	-0.12133	0.178503	0.151715	-0.180574	0.703401	-0.269193	0.16922	-0.151201	0.0204706	-0.40908	-0.397201	-0.0177533	-0.0584194	0.0308266	-0.917801	-0.966154	0	-1.04224	-0.602314	-0.171324	0.155345
b0136	0.272135	-0.272135	0.953309	0.937413	0.108332	-0.108332	-0.52288	-0.17944	0.1843	0.00749783	-0.255476	0.343995	-0.483193	0.0455782	-0.371763	0.203702	0.0746009	-0.0746009	0.0392137	0.473497	0.65993	-0.0551253	1.74262	1.361	0.308683	0.1393	0.349987	-0.271779	0.346865	-0.0750858	-0.624406	1.0989	0.125516	0.64011	-0.233055	0.36673	-0.113042	1.13959	1.31383	-0.135502	0.248335	0.00872504	0.262091	-0.521675	0	0.353671	0.157895	-0.278984	-0.504731
b0137	0.00134088	-0.00134088	0.43572	0.43349	-0.129879	0.129879	0.00657663	-0.433398	0.259727	0.0375225	-0.188668	-0.587843	-0.75985	-0.331434	0.0247943	0.409014	0.102441	-0.102441	0.746064	0.921978	-0.0854326	-0.189094	2.20866	1.28335	1.1487	0.710898	0.983747	-0.0274631	-0.305214	0.332678	-0.748976	-0.655781	0.0709314	0.837386	0.762031	1.09241	0.515318	0.0308084	1.02254	-0.415699	0.279704	0.352072	0.549385	-1.05124	0	-0.377397	-0.122603	0.184877	-0.197939
b0138	0.482149	-0.482149	1.33132	0.114103	-0.0850018	0.0850018	-0.620626	-0.434209	0.859401	0.919915	0.273946	-0.0830143	0.169624	0.114896	0.745244	0.160659	0.201761	-0.201761	-0.953638	-0.117733	-0.00627219	0.145311	1.52561	0.833234	0.611578	0.486362	0.877171	-0.0707447	-0.237178	0.307923	-1.14389	-2.56196	-0.304366	0.221861	-0.74509	0.205147	0.412336	0.830316	0.712346	-0.146152	-0.144076	0.146983	0.158148	-1.19394	0	-1.17712	-2.47106	-0.375684	-0.66522
b0139	0.0822815	-0.0822815	-0.341751	-0.387056	-0.136422	0.136422	0.0957119	0.106169	-0.184798	-0.117162	0.695008	0.546754	0.0788535	0.255192	0.672189	0.729882	-0.00177223	0.00177223	0.512989	0.456385	0.514638	0.0943931	2.4399	2.06344	0.174682	0.183948	0.514308	-0.308928	0.110247	0.198681	0.352046	0.917673	0.77916	0.589739	0.526352	0.154788	0.832247	-0.515771	-0.303124	-0.00981573	-0.165793	0.267759	-0.371589	-1.50215	0	-0.967873	-0.683765	-0.153481	-0.0595301
b0140	0.37287	-0.37287	-0.0369384	-0.641537	-0.0472613	0.0472613	-0.16003	0.428056	0.253592	-0.491923	0.189784	0.395743	0.711703	0.0745064	0.455489	0.195839	-0.0807005	0.0807005	-0.143952	0.170518	0.0174741	0.564797	2.92481	2.12349	-0.056006	-0.0241048	-0.241808	-0.160102	-0.304794	0.464896	-0.397668	-0.831512	-0.169913	0.563967	0.405953	0.662753	0.136929	0.233401	0.0395068	-0.153243	0.0381055	-0.37287	0.366411	-1.71965	0	-1.71198	-2.16857	-0.0260031	0.0820856
b0141	0.293081	-0.293081	-0.554586	-0.107676	0.299048	-0.299048	-0.565956	-0.215064	-0.784824	-0.50589	0.0349363	-0.163348	-0.434196	-0.293171	-0.30767	0.237753	0.0913682	-0.0913682	-0.522328	-0.335439	0.0310211	-0.146902	2.14794	1.68974	-0.251916	-0.471489	-0.505807	-0.411239	0.473562	-0.0623229	-0.419526	-1.21914	-0.42255	-0.147539	-0.566219	-0.555656	-0.36522	-0.0740396	0.0716931	-0.533661	0.0691219	-0.531969	-0.806617	-1.13608	0	-0.725966	0.338973	-0.167649	0.0785314
b0142	0.0346382	-0.0346382	-1.25066	-1.22604	-0.014539	0.014539	0.110752	0.170639	-1.12291	-1.14194	-0.458574	-0.512849	-0.0104309	-0.0816355	-0.0570857	-0.180147	-0.145074	0.145074	0.172738	-0.107002	0.0161928	-0.0410068	-0.924483	-0.898837	-0.490922	-0.814754	0.135635	-0.0531231	-0.0129717	0.0660948	-0.133581	0.303813	-1.24407	-0.356482	-0.349975	-0.625952	-0.493878	-1.36982	-0.729146	-0.32437	-0.498413	-0.263542	-0.0207826	-0.996444	0	-1.41626	-1.65336	-0.279145	0.00478371
b0143	-0.135678	0.135678	-0.39127	-0.394442	-0.010187	0.010187	0.322899	0.318578	-0.678619	-0.634911	-0.433001	-0.442926	-0.306921	-0.383485	-0.277292	-0.421209	-0.129779	0.129779	0.717014	0.709	0.249476	0.17081	-0.384166	-0.407838	-0.281111	-0.319333	-0.578737	-0.0841873	-0.00283985	0.0870272	0.178277	0.0981821	-1.20134	0.158529	0.322665	0.371906	0.243632	-0.665823	-0.689536	-0.0783023	-0.159379	-0.166369	0.347059	-0.890045	0	-0.63969	-1.44453	-0.100572	-0.117505
b0144	0.0572	-0.0572	0.217953	0.490279	0.0184523	-0.0184523	0.166046	0.317246	-0.433901	-0.383594	0.0718847	0.181849	0.476658	0.323137	0.112901	0.180915	0.0209745	-0.0209745	-0.00951464	0.109233	-0.146577	-0.198516	-0.472452	-0.546002	1.25982	1.172	-0.130479	-0.016835	-0.0410013	0.0578363	-0.714456	-0.868598	-0.767036	0.606672	0.613119	-0.0549545	0.130651	0.322205	0.224264	0.157972	0.3357	0.251105	-0.851868	0.429713	0	0.539633	-0.965164	-0.105967	-0.0347545
b0145	0.10763	-0.10763	0.235913	-0.192505	0.0246616	-0.0246616	-0.11162	-0.15492	0.678785	0.483309	0.0412636	0.157951	0.10394	0.200334	0.0660157	0.214995	0.107513	-0.107513	-0.927365	-0.859676	-0.669659	-0.733176	-0.745147	-0.722368	-0.339607	-0.187298	0.136541	0.0337679	0.0255855	-0.0593534	-0.26833	-0.215782	0.180675	-0.68029	-0.571856	-0.757664	-0.773838	0.687957	0.65971	-0.300138	-0.179779	-0.0241283	-0.364881	1.03469	0	0.615346	-0.153627	-0.315204	-0.351142
b0146	-0.0565748	0.0565748	1.28561	1.27541	0.0706972	-0.0706972	-0.177277	-0.010611	1.44569	0.47526	0.475753	0.380958	-0.355202	-0.197495	0.0180989	-0.109549	0.148971	-0.148971	-0.0273805	-0.216791	-0.688089	-0.412427	-0.437292	-0.335488	1.07515	0.700505	0.0872858	0.121273	0.0237481	-0.145021	-0.630927	0.115174	0.645468	0.642293	0.430878	0.106731	0.0142361	0.853638	0.913729	0.402501	-0.0267686	0.131862	-0.27115	1.68568	0	2.32341	1.18085	-0.0824578	-0.446097
b0147	-0.194876	0.194876	0.295909	0.262327	0.000387842	-0.000387842	0.0129692	0.230282	-0.858133	-0.725466	0.830431	0.838347	0.648204	0.374335	0.490819	0.531843	-0.0597459	0.0597459	1.24614	1.38819	0.917597	0.656755	0.805081	1.11126	-0.819182	-0.725125	-0.149005	-0.0640263	-0.297138	0.361165	0.165056	0.765966	-0.157154	0.962921	0.910382	1.06344	1.05647	-0.626398	-0.404549	-0.286269	-0.419534	-0.160147	0.0352544	-0.316136	0	-1.16889	-1.55939	-0.276648	-0.266033
b0148	-0.0860517	0.0860517	0.676909	0.682001	0.0125555	-0.0125555	0.228036	0.228305	0.038991	0.124362	0.298592	0.391539	-0.161741	-0.310583	-0.174282	-0.197253	0.0263589	-0.0263589	0.0189852	0.313206	0.232962	0.218823	0.542874	0.501226	0.0572562	0.174919	-0.517993	0.0155022	-0.151304	0.135801	0.265138	0.491512	-0.596725	0.0496529	0.02752	0.207942	0.14959	-0.0479758	0.10696	0.162373	0.0795225	0.0837387	0.604234	0.831691	0	1.05158	1.0124	-0.250595	-0.23543
b0149	-0.0991578	0.0991578	0.811055	0.947298	0.042078	-0.042078	0.126158	0.0831225	0.303682	0.367681	0.0263718	0.126542	-0.270869	-0.314493	-0.246781	-0.269044	-0.00791169	0.00791169	0.228966	0.387403	0.384071	0.272633	0.20586	0.279242	-0.653141	-0.658441	0.161938	-0.0695172	-0.0466324	0.11615	0.297806	0.270672	-0.3873	0.146889	0.153625	0.338901	0.277358	-0.0405149	0.0213017	0.0376242	0.061044	0.0590564	0.476326	-0.00307725	0	0.339057	-0.119373	-0.1616	-0.232066
b0150	0.00283669	-0.00283669	1.74054	1.67726	0.219326	-0.219326	-0.8113	-0.806715	-0.318427	-0.237974	-0.292056	-0.283997	0.0812141	0.0466979	-1.464	-1.43497	-0.00620316	0.00620316	-2.59431	-2.62062	-0.85078	-0.835565	-2.07943	-2.21134	-0.685871	-0.555097	-0.608853	-0.10488	0.0925172	0.0123625	-2.31782	-2.00893	-2.60566	0.0768138	-0.0289293	-0.606174	-0.538729	-0.756762	-0.79398	-0.764094	-0.599645	-0.397705	-0.0943446	-0.281648	0	-3.0294	-1.09643	0.293137	0.417734
b0151	-0.139969	0.139969	1.72457	1.848	0.230674	-0.230674	-0.82184	-0.894736	-0.743515	-0.661206	-0.40352	-0.43631	-0.22131	-0.198755	-1.54733	-1.66266	-0.0251516	0.0251516	-1.7214	-1.60576	0.129295	0.0959611	-1.0643	-1.26947	-0.912154	-0.734861	-1.12948	-0.288264	-0.0891898	0.377454	-1.35488	-1.47143	-1.2595	0.319147	0.441227	-0.228687	-0.387239	-0.18234	-0.279633	-0.637623	-0.625477	-0.609976	0.191667	0.0132524	0	-1.7924	-0.455283	0.039823	0.204891
b0152	-0.122584	0.122584	1.66304	1.67852	0.186219	-0.186219	-0.726554	-0.677889	-1.61287	-1.50875	-0.529574	-0.290813	0.0650864	-0.117739	-1.33856	-1.58592	-0.0487919	0.0487919	-2.49305	-1.96405	-0.749701	-0.89934	-1.52528	-1.83331	-0.748435	-0.677223	-1.17293	-0.195864	0.150936	0.0449271	-0.939878	-0.605325	-1.32061	-0.286461	-0.321883	-1.05157	-0.978898	-0.668211	-0.462427	-0.521155	-0.712119	-0.505986	-0.261466	0.295758	0	-1.21799	-0.0117728	0.0778611	0.00786886
b0153	-0.171069	0.171069	1.51201	1.58488	0.0655348	-0.0655348	-0.690736	-0.605004	-1.49099	-1.34892	-0.700243	-0.611459	-0.378628	-0.39312	-1.58943	-1.71726	-0.144156	0.144156	-1.56727	-1.41081	0.327457	0.287702	-0.349655	-0.829848	-0.541326	-0.683502	-1.27978	-0.165258	-0.127127	0.292386	-0.481701	-0.477869	-1.13491	0.201416	0.202018	-0.2482	-0.429222	-0.00612666	-0.0847174	-0.12223	-0.411783	-0.296473	-0.0124359	1.16716	0	0.0246768	0.723626	-0.169412	-0.372789
b0154	0.0305214	-0.0305214	0.242933	0.209795	0.0370394	-0.0370394	0.0447428	-0.0627933	-0.275191	-0.0748025	0.221124	0.329563	1.04765	1.02552	1.06158	1.03937	0.0335708	-0.0335708	0.18186	0.0541085	0.248391	0.200966	0.191524	0.132749	-0.649683	-0.410067	-0.697081	0.0512763	-0.0281949	-0.0230814	-0.483568	0.0759157	-0.285037	-0.534096	-0.397829	-0.0203616	-0.0361144	0.415824	0.397354	-0.00949336	-0.102912	-0.151506	0.441433	-1.08848	0	0.324262	-0.77597	-0.0999958	-0.1032
b0155	-0.119008	0.119008	1.16924	1.11017	0.0061691	-0.0061691	-0.332826	-0.444833	0.709418	0.834748	-0.264933	-0.19113	0.282352	0.164109	0.456221	0.351439	0.0383429	-0.0383429	0.0660365	0.132691	0.52278	0.530073	0.394428	0.383443	0.880875	0.854847	-0.150768	-0.0505263	-0.0721815	0.122708	0.537947	1.17225	0.170223	0.336652	0.148645	0.232442	0.302387	1.00367	1.0808	0.174832	0.0142517	0.0245256	0.0548031	0.594325	0	0.714028	0.85716	-0.405051	-0.367614
b0156	0.100825	-0.100825	-0.292867	-0.487773	0.0372441	-0.0372441	0.246919	0.188222	0.386475	-0.153863	0.721068	0.892742	0.736427	0.851157	0.437389	0.548421	0.0202339	-0.0202339	-0.508831	-0.733555	-0.917762	-0.768902	-3.25546	-3.62583	-0.417089	-0.661235	0.889828	0.000410502	0.0405748	-0.0409853	0.264949	0.475674	-1.30891	-0.553836	-0.728136	-0.52527	-0.614891	-0.472731	-0.309092	0.0963956	-0.00542189	-0.372717	-0.808647	0.932544	0	-0.259071	1.32363	-0.146964	-0.803979
b0157	-0.103248	0.103248	-0.471682	-1.02047	-0.021441	0.021441	-0.142676	-0.455601	-1.40911	-1.23424	-0.536521	-0.213873	-0.497819	-0.598445	-0.254701	-0.290555	-0.141081	0.141081	-0.305986	0.238506	0.254912	0.350862	-0.265781	-0.692127	-2.60911	-2.17285	-0.674658	0.182673	-0.252494	0.0698203	-0.631417	-0.0368927	-0.621344	0.0853036	0.226013	0.186654	0.395947	0.0238783	-0.716314	0.27429	0.287445	0.400695	0.406254	0.469634	0	0.790548	-0.0439685	-0.198957	-0.12172
b0158	-0.00857782	0.00857782	-0.52101	-0.653657	0.0950128	-0.0950128	0.119798	0.19053	-1.36696	-1.42664	0.145629	0.220592	0.170747	0.17163	-0.184033	0.00937541	-0.219843	0.219843	-0.1379	0.108196	0.223051	0.365584	-0.173286	-0.239291	-0.411723	-0.373481	0.444247	0.0228377	0.191399	-0.214237	0.0919848	-0.14706	-0.253669	-0.133396	-0.267036	-0.109799	-0.341831	-0.409744	-0.407303	0.180776	-0.223285	-0.20807	-0.563477	-0.310205	0	0.198511	0.28736	0.19179	0.202608
b0159	-0.0145401	0.0145401	-0.149267	-0.123953	-0.0140174	0.0140174	0.153035	0.0916074	-0.212168	-0.0132896	0.63538	0.573175	0.524293	0.413421	0.493536	0.429443	-0.0301882	0.0301882	0.575829	0.713188	0.0870777	0.199499	0.664289	0.631883	-0.671892	-0.684221	-0.279909	0.02266	0.0032224	-0.0258824	0.342809	0.16997	0.0821825	-0.299338	-0.0919805	0.213775	0.207137	-0.923317	-0.858453	-0.519831	-0.594224	-0.626956	-0.633765	-0.359893	0	-0.861713	0.30978	-0.166455	-0.190122
b0160	-0.0175347	0.0175347	0.0497155	-0.0423885	-0.0339487	0.0339487	-0.190183	-0.148534	0.994236	1.03712	-0.352255	-0.486242	-0.0888555	0.00455543	0.1683	0.176891	0.100314	-0.100314	0.40983	0.31272	0.201788	0.0907432	0.712025	0.641332	-0.869028	-0.837017	0.0890486	-0.000102872	0.0141918	-0.0140889	-0.20667	-0.0687751	0.513784	-0.134882	-0.0490048	0.342041	0.338576	0.163339	0.116468	-0.188419	-0.327811	-0.438312	0.192062	-0.99333	0	-0.820563	-0.187651	-0.0958157	-0.159876
b0161	-0.0476859	0.0476859	0.438539	0.310488	-0.024522	0.024522	0.234156	0.218135	-0.488003	-0.417089	-0.0413281	0.00260317	0.391589	0.472285	0.781453	0.813422	-0.0407959	0.0407959	0.704199	0.775018	0.522966	0.584621	0.399476	0.286589	-1.82018	-1.72708	-0.294875	0.00901717	0.0131896	-0.0222067	-0.242689	-0.324823	-0.432935	0.303533	0.281705	0.566728	0.615869	2.15046	2.14449	-0.271218	-0.491518	-0.508036	0.986426	0.0239796	0	-1.34085	-1.79442	-0.115297	-0.161103
b0162	0.304594	-0.304594	0.784967	0.689786	0.136194	-0.136194	0.577915	0.675002	0.51616	0.218276	0.381629	0.290019	-0.137193	-0.181808	0.030383	-0.214529	-0.00210008	0.00210008	-0.707229	-0.00808521	-0.370168	0.258637	1.20642	0.922172	-0.517646	-0.575251	-0.83554	-0.399432	0.220174	0.179258	0.13414	-1.19957	0.789319	1.47947	1.13293	1.00081	0.658582	1.82867	1.82827	2.41952	2.30052	2.49502	0.66498	2.30279	0	4.29816	2.01875	0.0390774	-0.0172694
b0163	0.024368	-0.024368	0.633784	0.631938	0.00713092	-0.00713092	-0.523727	-0.493161	0.253938	0.227681	-0.443152	-0.409857	-0.371175	-0.309495	0.378933	0.335008	0.205977	-0.205977	-0.345516	-0.217379	-0.517951	-0.489169	0.401566	0.376087	-0.541451	-0.739635	0.0322775	0.0912593	-0.0378255	-0.0534338	-0.202248	-0.0636437	1.17205	0.128501	0.0110894	-0.143725	0.290329	0.678418	0.623967	-0.270643	-0.110566	-0.162977	-0.631882	0.758352	0	1.85435	1.10276	-0.276573	-0.415468
b0164	-0.180422	0.180422	-1.69109	-1.91026	0.0587618	-0.0587618	0.451533	0.245632	-1.23218	-1.18558	0.917352	1.20131	1.03514	0.838456	0.870954	0.736638	-0.20011	0.20011	0.0210158	-0.257519	0.501084	0.631665	0.247082	0.449879	-0.855576	-0.521556	0.498199	0.0646437	0.442737	-0.507381	0.384888	0.11139	0.963955	-0.228188	-0.296867	-0.405708	-0.188466	-0.654674	-0.570276	-0.557974	-0.748744	-0.549096	-0.400409	-1.48097	0	-0.521782	-0.190353	0.323711	0.184604
b0166	-0.0653559	0.0653559	-0.5725	-0.777098	0.00555422	-0.00555422	-0.00606504	-0.040045	-1.00057	-1.00087	0.256304	0.228856	0.241252	0.291208	0.204904	0.270885	-0.106102	0.106102	-0.729267	-0.666434	-0.79469	-0.781676	-0.972926	-1.06694	-1.89198	-1.9456	-0.392158	0.011407	-0.0596975	0.0482906	0.11945	0.00838414	0.337794	-1.61473	-1.6357	-1.00859	-0.934033	-1.36147	-1.29795	-0.454221	-0.711755	-0.774468	-0.0253188	-1.41344	0	-2.1656	-0.821616	-0.124942	-0.165175
b0167	-0.0644521	0.0644521	1.02341	1.09956	-0.0412646	0.0412646	-0.0412448	-0.0609284	1.30268	1.32473	1.26994	1.24614	1.29154	1.1543	1.23151	1.13378	0.0509199	-0.0509199	0.274519	0.0958303	0.0277822	-0.0223904	0.516879	0.533452	-1.11115	-0.966026	-0.283195	-0.0463148	-0.0194862	0.065801	-0.167205	0.165976	-0.156239	-0.0816496	0.0421379	0.0677639	0.128698	-0.680738	-0.801066	-0.284912	-0.388212	-0.44953	0.193867	-0.98119	0	-0.779765	-0.715168	-0.0460699	-0.0789426
b0168	0.0176234	-0.0176234	0.373628	0.358956	0.0626222	-0.0626222	-0.293156	-0.315809	1.02265	1.0229	-0.394662	-0.370801	-0.32199	-0.256656	-0.833108	-0.906386	-0.108359	0.108359	-0.34372	-0.370569	-0.364379	-0.416003	-0.501073	-0.584638	-0.924325	-0.680751	0.038806	-0.0598015	0.0210179	0.0387836	-0.378687	-0.450847	-1.08645	-0.642603	-0.63185	-0.46129	-0.370431	-0.692441	-0.660734	-0.1603	-0.287177	-0.287607	0.0727417	-0.480336	0	-0.631334	0.106333	-0.156493	-0.09245
b0169	-0.0574977	0.0574977	-0.600263	-0.701584	0.0310772	-0.0310772	0.275773	0.247887	-0.357129	-0.300736	0.171223	0.238015	0.134254	0.195329	-0.212884	-0.137739	-0.170928	0.170928	0.00303018	0.177981	0.196807	0.22663	-0.0626605	0.0110469	-0.277913	-0.141457	0.0469269	-0.00964799	0.0139202	-0.00427223	-0.444146	-0.362393	-0.675056	-0.457536	-0.485652	-0.0463336	-0.223982	-0.509194	-0.557617	-0.386235	-0.406784	-0.331039	-0.427415	-0.545532	0	-0.432059	-1.2555	0.261753	0.287654
b0170	-0.00978943	0.00978943	-0.394972	-0.470538	0.026532	-0.026532	0.150641	0.13864	-0.271938	-0.264735	-0.4927	-0.49688	-0.309747	-0.266784	-0.61473	-0.583447	-0.119584	0.119584	-0.980809	-0.627891	-0.539703	-0.488743	-0.892833	-0.94414	-0.432739	-0.366721	0.092496	0.0736183	-0.0290325	-0.0445858	-0.519713	-0.881557	-0.712336	-1.31341	-1.44041	-0.983576	-0.827508	0.0864489	0.102645	-0.0626141	0.0392488	-0.0183438	0.0108092	-0.696527	0	-0.619583	-1.23698	0.138831	0.126735
b0171	-0.0404525	0.0404525	-0.390814	-0.473776	0.0822186	-0.0822186	0.532291	0.634381	-0.776008	-0.878293	-0.589109	-0.587921	-0.556837	-0.489156	-0.349253	-0.310315	-0.25685	0.25685	0.0143561	0.188614	0.129764	0.156927	-0.608186	-0.711797	-0.213245	-0.248137	-0.554699	0.0704646	0.00412364	-0.0745882	-0.936973	-0.701291	-1.92952	-0.709049	-0.730941	-0.457543	-0.417086	-0.359905	-0.365756	-0.00320663	-0.247996	-0.238429	0.251657	-1.05541	0	-0.824417	-1.5081	0.2884	0.266774
b0172	-0.0696294	0.0696294	-0.248826	-0.37013	0.00102968	-0.00102968	0.236002	0.223535	-0.411895	-0.391002	-0.0873488	-0.159622	-0.163508	-0.136708	0.0140797	0.0285633	-0.0258024	0.0258024	-0.121362	0.0115209	-0.00815871	0.0224337	-0.554985	-0.358486	-0.0577508	-0.00764624	-0.446292	0.0652539	-0.00091142	-0.0643425	-0.621913	-0.745879	-0.762417	-0.427387	-0.371725	-0.198373	-0.168432	-0.116782	-0.162848	-0.0333359	-0.184205	-0.224226	-0.26585	-0.410127	0	-1.02636	-0.8492	-0.119019	-0.145118
b0173	-0.0205739	0.0205739	1.30217	1.48402	0.0629412	-0.0629412	-0.0681306	0.0724977	0.28267	0.101246	0.0900904	0.147789	0.000438618	-0.0744149	-0.186341	-0.143706	0.0176439	-0.0176439	-0.376208	-0.182954	0.0361319	-0.160958	-0.163439	-0.442232	0.935578	0.804475	0.601709	-0.0463572	0.0206996	0.0256576	0.240924	1.05813	0.0285207	-0.0425845	-0.351728	-0.304028	-0.262249	0.23208	0.420797	0.0967286	-0.085626	0.227904	0.153739	1.22509	0	1.54491	1.7919	0.119964	-0.243167
b0174	-0.119583	0.119583	-0.572735	-0.577311	-0.0464088	0.0464088	0.215234	0.277236	-0.478158	-0.555271	-0.277963	-0.30465	-0.651896	-0.551413	-0.499517	-0.552391	-0.175192	0.175192	-0.518549	-0.281446	-0.191051	-0.00256758	-1.34822	-1.36597	-0.901453	-0.9009	0.267642	-0.0538363	0.107466	-0.0536302	0.0025176	0.258152	-0.461274	-0.23757	-0.397641	-0.491435	-0.38599	-0.101821	-0.0609807	0.596213	0.49749	0.56005	0.193318	0.316507	0	1.29608	0.371227	0.0493179	0.153373
b0175	-0.04112	0.04112	-0.328394	-0.115798	0.0836396	-0.0836396	0.0135947	0.105659	-0.184469	-0.104105	0.165743	0.159377	0.0427424	-0.0754927	0.126476	-0.232932	-0.0234226	0.0234226	-0.151879	-0.0569506	0.196415	0.291344	-0.968843	-1.04347	-0.659659	-0.486774	0.225772	0.0174532	0.113735	-0.131188	-0.330774	0.469239	-0.543576	-0.445236	-0.342891	-0.188166	-0.345695	-0.0953617	-0.146737	0.408419	0.143181	0.334543	-0.00353994	-0.209787	0	0.846359	-0.0205212	0.0742314	0.0327509
b0176	-0.133893	0.133893	-0.158147	-0.167125	0.0423872	-0.0423872	-0.055687	-0.000434166	-0.637514	-0.703784	-0.215698	-0.12427	-0.264755	-0.230754	-0.168387	-0.158489	-0.0198791	0.0198791	-0.543465	-0.156421	-0.0751131	-0.0211875	-0.709108	-0.861861	-0.664092	-0.705535	0.200085	-0.0689626	-0.0150922	0.0840549	-0.107786	0.101245	-0.306214	-0.27443	-0.576834	-0.55592	-0.311204	0.271906	0.216884	0.217476	0.183892	0.126393	-0.00916814	0.161339	0	0.374877	0.109733	0.0207459	-0.0098729
b0177	-0.0313017	0.0313017	-0.00361799	-0.0607795	0.00584678	-0.00584678	-0.0347408	-0.040596	-0.582352	-0.526176	-0.36305	-0.307193	-0.107625	-0.0871522	-0.12342	-0.123954	0.00185641	-0.00185641	0.0633649	-0.0847552	0.072995	0.043	-0.138733	-0.253286	-0.856889	-0.759232	0.30446	-0.0141674	0.0369423	-0.0227748	-0.0853792	0.0867968	-0.379551	-0.185624	-0.218724	0.0603094	-0.0601189	0.428872	0.454944	0.0650185	0.0298394	0.00703031	0.188208	-0.784699	0	-0.163967	-0.415602	0.151584	0.141852
b0178	0.0487286	-0.0487287	0.348743	0.394524	0.0316346	-0.0316346	0.0817653	-0.00922913	-0.465832	-0.407546	-0.554708	-0.537733	-0.467389	-0.466078	-0.516865	-0.530572	0.0269104	-0.0269104	-0.896278	-0.626316	-0.647427	-0.585701	-0.869391	-0.852385	-0.603694	-0.645124	0.112103	0.0391481	-0.0433598	0.00421169	0.209128	0.0791721	-0.502781	-1.03034	-1.14632	-1.07291	-0.964779	0.0618958	0.0814317	-0.163553	-0.258629	-0.167253	0.144462	-0.587027	0	-0.733605	0.264812	-0.208126	-0.240616
b0179	-0.0412743	0.0412743	0.34099	0.417605	0.02578	-0.02578	0.0756811	0.0344693	-1.09446	-1.03368	-0.138635	-0.0980797	-0.119352	-0.187141	-0.302214	-0.326716	-0.0527718	0.0527718	-0.421518	-0.414063	-0.359425	-0.299983	-0.717589	-0.677312	-0.0469577	-0.0216184	-0.0939023	-0.0113582	0.0366652	-0.025307	0.33388	0.442037	-0.543224	-0.839037	-0.800881	-0.680279	-0.742573	-0.1887	-0.128179	-0.321375	-0.427095	-0.431914	0.215782	-0.391706	0	-0.747473	-0.297701	-0.185939	-0.153416
b0180	-0.00700238	0.00700238	-0.0046939	0.144811	0.00561362	-0.00561362	-0.0450762	-0.126617	-0.657648	-0.586394	-1.08727	-0.991731	-0.873686	-0.878238	-1.08167	-1.25036	-0.0442743	0.0442743	-0.145574	0.00245651	0.229427	0.228644	-0.214631	-0.267696	-0.214571	-0.318473	-0.10858	-0.0557929	0.041891	0.0139019	0.0938677	-0.181148	-0.299317	-0.438501	-0.423564	-0.181852	-0.186536	0.0837562	0.0681278	-0.0588694	-0.0847023	-0.0567192	0.532695	-0.270196	0	-0.159021	0.235321	0.0143481	0.054891
b0181	0.0559992	-0.0559992	0.142233	0.426049	0.00924441	-0.00924441	-0.202692	-0.259629	-0.685656	-0.461691	-0.656725	-0.638813	-0.539971	-0.53695	-0.799436	-0.808577	-0.0466036	0.0466036	0.234042	0.288393	0.565314	0.684675	-0.0979241	-0.138018	-0.0026529	0.122825	-0.212453	-0.0599364	-0.0669182	0.126855	0.182755	0.280648	-0.257324	-0.145263	-0.231808	0.163238	-0.0815838	0.151514	0.18092	-0.25518	-0.289433	-0.256879	0.645146	-0.221982	0	0.173715	0.300929	-0.222588	-0.303912
b0182	-0.0371356	0.0371356	0.150697	0.358621	0.00855847	-0.00855847	0.0412653	0.117265	-0.63652	-0.546162	-0.384317	-0.302466	-0.168282	-0.191452	-0.429115	-0.455008	-0.0149954	0.0149954	-0.504803	-0.333736	-0.0401017	0.0336505	-0.888626	-0.740244	0.506687	0.606282	-0.0317772	-0.0374776	-0.0426832	0.0801607	-0.25601	-0.355111	-0.140257	-0.296922	-0.478643	-0.366027	-0.291147	0.335723	0.391333	0.0216701	0.00199966	0.0266747	0.229802	-0.476963	0	-0.43886	-0.018237	-0.0570336	-0.0870108
b0183	-0.0761515	0.0761515	-0.0661305	0.0691632	0.13896	-0.13896	0.219326	0.278795	-0.792975	-0.861243	-0.540102	-0.493942	-0.107839	-0.152842	-0.478488	-0.482517	-0.0263864	0.0263864	0.239087	0.243747	0.449672	0.292828	-0.478096	-0.468575	0.941263	1.02069	-0.888061	-0.105278	-0.229081	0.33436	-0.144326	0.328242	-0.696792	0.0525834	0.062881	0.129684	0.0597033	0.203332	0.292967	-0.039029	-0.224032	0.024164	0.0700464	-0.613916	0	0.0322122	0.187631	0.0205133	-0.0643576
b0184	-0.0576103	0.0576103	-0.182651	-0.19144	0.0395228	-0.0395228	0.234719	0.214413	-0.697032	-0.62153	-0.386209	-0.230552	-0.208159	-0.254861	-0.245027	-0.329279	-0.116462	0.116462	-0.20408	0.0380551	0.00776371	0.00537807	-0.263288	-0.409754	0.206317	0.211247	0.0394021	-0.0992446	-0.0536105	0.152855	-0.124411	0.0869077	-0.534935	-0.256528	-0.330908	-0.28971	-0.217706	0.135953	0.21014	0.0818195	-0.13497	-0.054483	0.046496	-0.00841881	0	0.00169466	0.0456065	-0.103008	-0.0970418
b0185	-0.048069	0.048069	-0.818825	-0.825742	0.0281808	-0.0281808	0.298563	0.20507	-0.827866	-0.788426	0.0709857	0.177593	0.361011	0.330562	0.200025	0.158425	-0.0474291	0.0474291	-0.602367	-0.59116	-0.154178	-0.19312	-1.05011	-0.903238	-0.666334	-0.485991	0.200301	-1.7733e-05	-0.0304644	0.0304821	-0.077283	-0.241706	-0.665845	-0.860112	-0.787726	-0.693742	-0.689282	-0.0466505	-0.0503989	-0.121801	-0.169315	-0.17379	-0.0485277	-0.497741	0	-0.604807	-0.708851	-0.11953	-0.142168
b0186	0.0121207	-0.0121207	1.59583	1.70982	0.0304441	-0.0304441	-0.461233	-0.47232	1.09713	1.00095	-0.309249	-0.356811	-0.196122	-0.30303	0.261287	0.186203	0.182994	-0.182994	-0.236143	-0.220191	0.0554105	-0.0857799	0.324489	0.317026	1.834	1.80241	0.285021	0.0235421	0.145482	-0.169024	-0.485692	0.0639759	0.157646	-0.0581806	-0.108362	-0.116405	-0.128846	1.06982	0.882019	-0.448105	-0.90111	-0.869097	-0.159351	0.693175	0	0.22122	-0.0282366	-0.234821	-0.315206
b0187	-0.0459622	0.0459622	0.90931	0.921146	0.0284971	-0.0284971	-0.403722	-0.299129	0.426395	0.447344	-0.0202705	0.0190262	-0.036931	-0.176286	0.266796	0.332908	0.150983	-0.150983	-0.0397162	0.00587158	-0.24293	-0.217371	-0.397735	-0.388205	1.3541	0.978416	0.87487	-0.0520996	0.104524	-0.0524248	-0.202978	-0.192891	0.148555	0.122045	-0.105119	-0.0534765	-0.152994	0.128219	0.563122	-0.327981	-0.364372	-0.357885	-0.770716	0.252541	0	-0.39308	0.0957697	-0.103984	-0.142996
b0188	-0.11779	0.11779	0.647898	0.575057	0.0619133	-0.0619133	0.106746	0.0759552	-0.491118	-0.337739	0.0191981	0.0265086	-0.11516	-0.384365	-0.236922	-0.292669	-0.0668	0.0668	-0.0255737	-0.018202	0.173038	0.205742	-0.449799	-0.668186	0.0357192	0.269989	-0.603029	0.0733535	-0.39966	0.326306	-0.263629	-0.0372359	-0.972319	-0.298187	-0.364545	-0.271462	-0.2997	0.117267	0.0316154	-0.00140743	-0.148003	-0.138487	0.7057	0.127557	0	-0.205715	-0.882313	0.0847938	-0.102681
b0189	0.0142005	-0.0142005	1.24871	1.21941	0.015718	-0.015718	-0.053069	-0.216314	0.614242	0.52065	0.13313	0.055336	-0.257066	-0.197835	0.156099	0.0931507	0.0682572	-0.0682572	0.959861	0.743203	0.745618	0.811307	1.88567	2.05087	0.205508	-0.0716162	-0.0924056	0.0584624	-0.209955	0.151493	0.542344	-0.19456	0.872316	0.509816	0.453375	0.661006	0.530462	0.202249	0.128953	-0.599469	-0.683773	-0.683654	-0.174719	0.525238	0	0.0589543	0.630654	-0.675426	-0.653007
b4406	0.111043	-0.111043	0.599578	0.817303	0.0728012	-0.0728012	-0.0291216	-0.0181749	0.702294	0.80748	-0.329881	-0.44753	-0.63704	-0.507845	-0.22591	-0.339057	0.181801	-0.181801	-0.0691211	0.22394	-0.753638	-0.715589	1.06025	1.10608	0.302299	-0.0794474	0.273055	0.0180141	-0.128788	0.110774	0.761029	1.06027	0.709674	-0.35132	-0.180526	-0.305569	0.171314	0.149117	0.127075	-0.018072	-0.577813	-0.374024	-0.24989	0.897972	0	0.079502	0.86833	-1.04227	-1.01073
b0190	-0.0779881	0.0779881	0.296529	0.35868	-0.0128336	0.0128336	0.154216	0.22545	0.152765	0.0742745	-0.0188653	0.0650818	-0.311103	-0.145393	-0.0742715	-0.148197	0.0559523	-0.0559523	0.244199	0.24465	0.136293	0.344173	0.457176	0.229722	0.361476	0.204549	0.419851	-0.0612878	-0.0512625	0.11255	0.469029	-0.0609801	-0.00021171	0.0178222	0.144599	-0.0426316	0.00799165	0.16799	0.0762451	0.33558	0.0509488	0.220387	0.332969	-0.302448	0	-0.433453	0.325176	-0.116603	-0.230279
b0191	-0.215911	0.215911	1.08464	1.22289	-0.054864	0.054864	0.03745	0.175185	0.298737	0.339384	-0.308508	-0.100362	-0.267228	-0.400251	-0.182881	-0.329271	0.00140613	-0.00140613	-0.311148	0.211421	-0.261433	-0.279143	0.285619	0.308367	1.24425	1.21969	0.0598382	-0.0158607	0.0660432	-0.0501825	0.424213	0.747166	-0.11386	-0.111567	-0.271235	-0.272273	0.0466225	-0.123935	0.305202	-0.476767	-0.761128	-0.663376	0.153915	0.584755	0	0.235102	0.438564	-0.159363	0.011726
b0192	-0.0526385	0.0526385	1.20816	1.37542	0.0039615	-0.0039615	0.0497611	0.0657492	0.563996	0.673936	0.13766	0.234203	0.0671939	0.111122	0.303585	-0.00326409	0.0736619	-0.0736619	0.410668	0.173798	0.250676	0.193815	0.923444	0.865805	1.36787	1.36401	0.625249	0.0426858	-0.10156	0.0588746	0.29789	0.301365	-0.164328	0.238565	0.182663	0.0953645	0.152081	0.337015	0.412439	-0.614452	-0.684493	-0.850457	0.32533	0.487819	0	0.464142	0.334146	-0.202241	-0.119046
b0193	-0.134314	0.134314	-0.448222	-0.975599	0.185033	-0.185033	0.37836	0.171364	-0.340487	-0.478633	0.564767	0.149453	0.737505	0.211842	0.466745	0.156048	0.0206787	-0.0206787	0.359929	0.335595	0.121316	0.182584	1.17615	0.785862	-0.749256	-0.586889	0.634457	-0.346723	0.39862	-0.0518975	0.643574	1.02024	0.263432	0.660265	0.499822	0.0780625	0.399215	-1.41856	-1.37225	0.162555	-0.203602	0.170986	-0.918486	-0.121623	0	0.772171	0.695737	-0.0518231	-0.303992
b0194	0.00147015	-0.00147015	-0.18007	-0.271546	0.0296375	-0.0296375	0.305382	0.279672	-0.901838	-0.863401	-0.836679	-0.811649	-0.545041	-0.618195	-0.659008	-0.634524	-0.0870928	0.0870928	-0.414247	-0.300796	-0.126541	-0.0773176	-0.888369	-0.972916	-1.41519	-1.24407	-0.306427	-0.00383204	-0.0271392	0.0309713	-0.0452537	-0.0423405	-1.05559	-0.752259	-0.767693	-0.469181	-0.540034	-0.0802352	-0.111519	0.0737675	0.0635266	-0.00759119	0.577088	-1.03094	0	-0.956895	-1.28392	0.012116	0.0213328
b0195	6.77e-07	-6.77e-07	-0.153605	-0.130352	-0.0362101	0.0362101	0.118744	0.19991	-2.06026	-2.41962	0.0953209	0.338129	0.0651241	0.146918	0.239469	0.192559	-0.0998512	0.0998512	1.36047	1.28595	1.08157	1.06771	0.554144	0.793939	-0.891124	-0.768492	-0.456187	-0.175395	0.0648342	0.110561	0.504815	0.589158	-0.471891	0.867881	0.892101	1.1532	0.869495	-0.896858	-0.344951	-0.183628	-0.410742	-0.330163	0.175703	-0.910937	0	-1.18286	-0.53136	-0.205706	-0.0480125
b0196	0.0682059	-0.0682059	0.0204027	-0.0706355	-0.0604185	0.0604185	0.0685751	0.149692	-0.725294	-0.763345	0.263788	0.203575	-0.0102988	-0.018607	0.333896	0.198109	-0.0761271	0.0761271	0.843453	0.742602	0.0527621	-0.038813	0.603497	0.713639	-0.617302	-0.741161	0.03696	-0.137514	0.0152759	0.122238	0.856618	0.802433	0.0235023	0.472023	0.415655	0.678477	0.592364	-0.457499	-0.491434	-0.0805266	-0.162614	-0.2396	0.22571	-0.651048	0	-0.887462	-0.0779282	-0.301225	-0.276376
b0197	0.00462051	-0.00462051	0.930114	0.575392	0.0247621	-0.0247621	0.608928	0.592214	0.111246	0.085279	-0.0614905	-0.0615205	-0.248427	-0.202749	-0.212522	-0.258356	-0.102478	0.102478	0.328983	0.222664	-0.0602897	-0.0401556	0.655755	0.71856	-0.499238	-0.470274	-0.527708	0.0641504	-0.0179869	-0.0461636	0.510905	0.355143	-0.922585	-0.432322	-0.322592	0.206956	0.149534	-2.36146	-2.32624	-0.0335461	0.343986	0.240114	-0.14935	-1.51617	0	-1.41421	-2.14379	0.162101	0.210691
b0198	-0.024508	0.024508	1.18543	0.8575	-0.0295604	0.0295604	0.538552	0.587224	-0.366305	-0.299222	0.401361	0.401115	-0.262186	-0.222895	-0.279461	-0.393093	0.105924	-0.105924	-0.0908163	0.062858	0.217633	0.130667	-0.224113	-0.188465	-0.422987	-0.513384	-1.02677	-0.0301496	-0.0550921	0.0852417	1.08519	1.37971	-1.64486	-0.302414	-0.415018	-0.268848	-0.0280169	-1.70128	-1.89966	-0.276999	0.372751	0.197685	0.0540447	-0.87255	0	-2.33124	-2.29893	0.0314533	-0.00990501
b0199	-0.0193589	0.0193589	1.68067	1.33825	-0.0594411	0.0594411	0.465089	0.567459	-0.134078	-0.061892	0.567972	0.503043	-0.400538	-0.443856	-0.314593	-0.495745	-0.0815945	0.0815945	-0.303774	-0.111374	-0.014292	0.0188126	-0.52591	-0.435016	-0.114412	-0.132349	-2.02578	-0.0207164	0.0133316	0.00738478	1.38572	1.41893	-2.13457	-0.520217	-0.637717	-0.455912	-0.412505	-2.24493	-2.22011	-0.686138	0.0465309	-0.183433	-0.452864	0.0207648	0	-3.18697	-2.77911	-0.0449359	-0.130003
b0200	-0.19827	0.19827	0.453023	0.395564	-0.0235653	0.0235653	-0.0176243	0.00105381	-0.0715086	-0.396878	0.0319297	0.047383	-0.0138994	-0.0549592	0.0270128	0.0117174	-0.0083457	0.0083457	-0.349736	-0.315793	-0.490941	-0.437204	-0.25685	-0.43854	-0.746652	-0.656902	0.0743695	-0.0539576	0.00589087	0.0480668	0.242739	0.700386	0.160775	-0.543484	-0.687774	-0.565977	-0.468279	-0.814626	-0.922426	-0.28407	-0.277696	-0.274388	-0.278776	0.354052	0	1.11158	1.31252	-0.094712	-0.134286
b0207	-0.131527	0.131527	0.943227	0.838781	0.0588629	-0.0588629	-0.240225	-0.483634	-0.0153117	-0.245485	0.913911	0.788268	0.844418	0.873926	0.49507	0.639245	0.173504	-0.173504	0.532087	0.438861	-0.0642576	-0.311925	0.939692	1.07285	-1.7497	-1.93902	-0.142318	-0.0102294	0.142733	-0.132503	-1.42931	-0.744003	-0.203309	0.771964	0.600363	0.61208	0.714214	-0.782787	-0.683896	-0.440584	0.056202	-0.262493	-0.350594	-0.4929	0	-0.68814	-0.841978	-0.193018	-0.00092365
b0208	-0.0505932	0.0505932	0.155772	0.248297	-0.137881	0.137881	-0.045167	0.0345707	0.125475	0.298237	-0.111849	-0.123402	-0.164229	-0.318538	0.00481905	-0.00155175	0.117361	-0.117361	0.445604	0.350832	0.468521	0.521231	1.03201	1.046	-0.560174	-0.414863	0.41234	0.14068	-0.091837	-0.0488433	0.318665	0.620209	0.752182	0.315481	0.146499	0.628072	0.465034	-0.284135	0.0458391	-0.506633	-0.563385	-0.703776	-0.108564	0.149865	0	-0.518342	0.259751	-0.326636	-0.0869288
b0209	-0.0658167	0.0658167	1.09665	1.10004	0.0414204	-0.0414204	0.155783	0.157652	0.339255	0.529439	-0.623375	-0.403058	-0.897808	-0.870477	-1.19783	-1.13028	0.0175466	-0.0175466	-0.00840645	0.0631935	-0.504102	-0.515195	0.16117	0.164871	0.227249	0.114773	0.483539	-0.124283	0.0572544	0.0670288	0.773864	1.18344	0.77317	-0.152756	-0.0911498	-0.26648	-0.188939	-0.470954	-0.550068	-0.610605	-0.808728	-0.905256	-0.23006	0.604021	0	-0.0309116	1.52606	-0.405248	-0.414351
b0210	0.0017808	-0.0017808	0.369629	0.573662	-0.0816768	0.0816768	0.11051	0.00134415	0.051827	-0.0141956	-0.776498	-0.834026	-1.32503	-0.984964	-1.57786	-1.52975	-0.0188653	0.0188653	-0.516103	-0.124756	-0.0393811	-0.234805	1.07615	0.958274	0.507886	0.432335	1.12308	-0.0711382	-0.0716166	0.142755	1.25589	0.587859	1.52666	-0.286748	-0.256608	-0.78928	-0.338442	-0.617204	-0.377921	-0.236315	-0.665635	-0.733456	0.813532	0.318892	0	0.99093	1.84975	-0.336116	-0.431058
b0211	-0.0545502	0.0545502	-0.886259	-0.749057	-0.0206003	0.0206003	-0.616253	-0.687367	-1.01641	-0.989172	-0.443025	-0.449211	-0.379775	-0.365845	-0.724541	-0.745147	-0.167369	0.167369	0.260489	0.389398	0.220065	0.277634	-0.846579	-0.895782	-0.0568651	-0.170417	-0.82049	-0.113502	0.0483405	0.0651619	-0.793828	-0.93646	-0.172148	0.0980051	0.00379811	0.375042	0.390021	-0.393878	-0.436439	0.528147	0.407394	0.513975	-0.465062	-0.418493	0	1.08739	0.879357	-0.15855	-0.0897447
b0212	-0.00934121	0.00934121	0.531445	0.352918	-0.0427398	0.0427398	-0.424766	-0.441172	-0.475366	-0.597932	-0.589	-0.532103	-0.202006	-0.174883	-0.10614	-0.0606381	0.0681056	-0.0681056	-0.186429	-0.111264	-0.0995135	-0.413933	0.17253	0.259947	-0.0769236	-0.179173	-0.0975867	0.0712552	0.0578306	-0.129086	-0.724651	-0.420344	0.242633	0.297327	0.277986	-0.0904815	0.00571085	0.557762	0.421403	-0.613887	-0.353223	-0.499055	-0.2755	-1.37097	0	-1.692	0.105442	-0.0834776	-0.0709572
b0213	-0.0215805	0.0215805	0.204001	0.361443	0.0692319	-0.0692319	-0.112648	-0.212212	0.687561	0.522383	0.365187	0.259326	0.306175	0.363898	0.61418	0.653653	0.0631371	-0.0631371	0.140229	-0.046685	-0.11312	-0.160686	0.779336	0.976819	-0.47177	-0.473018	-0.202894	-0.0554486	0.159193	-0.103744	0.178546	0.317072	0.418403	-0.472832	-0.45501	-0.149695	0.0150313	-0.827571	-0.635721	-0.49223	-0.531874	-0.66174	-0.899111	-0.542726	0	-0.115586	0.0101699	-0.327733	-0.285648
b0214	-0.00356591	0.00356591	-0.358992	-0.677521	-0.0810704	0.0810704	0.144758	0.157384	-0.707585	-0.514252	0.172938	0.261579	0.3208	0.252109	0.318672	0.228588	-0.0327409	0.0327409	-0.854117	-0.765059	-0.946284	-0.964625	-0.810957	-0.886462	-0.63072	-1.00422	0.373722	-0.269676	-0.0632396	0.332916	0.340228	0.255094	0.30357	-1.41732	-1.19762	-1.2818	-0.949684	-1.31112	-1.27281	-0.459684	-0.65481	-0.617369	-0.757032	-0.159515	0	0.0652037	1.06706	-0.234525	-0.113316
b0215	-0.0128226	0.0128226	0.832958	0.857986	-0.00834982	0.00834982	-0.0919483	-0.0917561	-0.0344577	-0.0724192	0.34083	0.345046	-0.238942	-0.325468	0.0706905	0.0451989	-0.0192385	0.0192385	-0.360019	-0.0958803	-0.517619	-0.455066	-0.185037	-0.217702	0.234296	0.128017	0.775696	0.0513603	0.0110522	-0.0624125	0.077696	-0.0185204	-0.0670484	-0.24683	-0.414209	-0.381474	-0.348404	-0.0883645	-0.0664788	-0.3795	-0.408614	-0.507703	0.308159	-0.032677	0	-0.290406	-0.295386	-0.288158	-0.318928
b0217	-0.0977976	0.0977976	-0.957884	-0.515046	0.0518313	-0.0518313	0.149963	0.341659	-1.42384	-0.857859	0.494743	0.441992	0.582799	0.683804	0.752069	0.393055	0.102188	-0.102188	0.563153	0.383367	0.283325	0.0911435	1.22721	0.888043	-0.602679	-0.16029	1.10903	0.284543	0.290101	-0.574644	0.552339	-2.07565	0.448886	0.160166	-0.0576462	0.333522	0.530604	-1.85392	-1.26309	-0.632355	-0.190157	-0.69124	-0.614315	-1.65706	0	0.426283	-0.95625	0.0631534	0.0416032
b0218	-0.398631	0.398631	-0.157761	0.552292	0.0687256	-0.0687256	0.356051	-0.529989	-0.529989	-0.0778364	0.380911	0.417998	0.0304877	0.506388	-0.529989	0.693479	-0.0858965	0.0858965	1.12711	0.0163289	1.35713	0.338618	3.10216	2.26609	-0.0595306	-0.025515	0.643037	-0.429902	0.859803	-0.429902	-0.101504	-0.429902	2.07173	0.600855	-0.00587954	0.328855	0.547331	0.700131	0.386496	0.0443643	1.41755	0.386911	-0.398631	0.0379982	0	0.0555914	-1.33813	-0.11403	0.0666909
b4503	-0.933298	0.933298	-1.39292	-1.39292	-0.808338	0.808338	0.735463	0.400854	1.27028	-0.598641	0.768061	1.77056	1.23106	0.10483	1.9506	-0.598641	0.598641	-0.598641	-0.189847	-0.257252	-0.247059	0.549308	3.16448	2.46996	0.159698	0.209401	-1.12799	-0.17984	-0.229733	0.409573	0.120224	-1.12799	1.3477	-0.933298	0.490911	0.811887	0.142471	-0.933298	-0.933298	1.52948	-0.214254	0.267167	-0.933298	-0.621878	0	-0.605027	-0.535392	-0.0178712	-0.774822
b0219	0.0560253	-0.0560253	1.5455	1.63041	-0.0231781	0.0231781	0.312662	0.141781	1.41131	1.4191	-0.00967625	0.0821073	-0.198177	-0.362482	0.429085	0.251244	0.256887	-0.256887	-0.180295	-0.0624846	0.167	0.100012	0.483489	0.513734	0.857588	0.943289	0.445709	-0.112716	0.00194622	0.11077	0.325724	-0.0921464	0.385855	-0.313512	-0.517171	-0.429611	-0.279094	0.270105	0.0871924	-0.0228436	-0.457009	-0.314856	-0.232864	0.681181	0	0.911898	1.0928	-0.394562	-0.45766
b0220	-0.0226279	0.0226279	1.29611	1.02414	0.0501483	-0.0501483	0.0441686	0.109809	0.472536	0.229614	-0.234814	-0.227062	-0.532384	-0.4568	0.458423	0.490689	0.14056	-0.14056	-0.41114	-0.343462	-0.472254	-0.367767	-0.025807	0.0111217	1.61457	1.50877	0.973913	0.0589291	-0.0606494	0.00172032	-0.369955	-0.156493	0.0680635	-0.881797	-1.10375	-1.14146	-0.911058	0.123377	0.17263	-0.891065	-1.19834	-1.15753	-0.0438856	1.45481	0	0.91204	-0.999788	-0.609671	-0.706298
b0221	-0.112919	0.112919	1.52825	1.86516	0.0508291	-0.0508291	-0.428642	-0.415549	2.40823	2.5364	0.948089	1.04664	0.14806	0.0696965	0.348572	0.366351	0.0955408	-0.0955408	-0.0520722	-0.000830897	0.213479	0.230637	-0.0899566	-0.162147	0.15273	0.283979	-1.09771	0.00426837	0.0105801	-0.0148484	-1.63377	-1.20105	-1.61169	1.94701	2.06528	1.29786	1.06594	2.44036	2.39989	0.420938	1.01081	0.807808	-0.456731	1.41782	0	-1.11832	-1.6499	0.265858	0.0884192
b0222	0.0181702	-0.0181702	0.131922	0.0187254	-0.0141381	0.0141381	-0.0526555	-0.065217	-0.324839	-0.370451	-0.0856845	-0.252451	-0.301024	-0.335449	-0.252356	-0.319753	-0.0257244	0.0257244	1.10109	0.954642	1.06145	1.08337	1.65033	1.83302	-1.44445	-1.168	-0.00832557	0.00391217	-0.0301703	0.0262581	-0.0180465	-0.0305604	0.549419	1.11734	1.1857	1.53261	1.35644	0.357765	0.159656	0.0736765	0.097984	0.0063666	0.140051	0.0582709	0	-0.260642	0.382332	-0.0635226	-0.145607
b0223	-0.0916519	0.0916519	-0.0298242	0.0940964	-0.0414787	0.0414787	-0.0799481	-0.201594	-0.612064	-0.50621	0.0400136	0.0403166	-0.0443404	-0.0498659	0.0805761	-0.0433228	0.048645	-0.048645	0.987429	1.00144	0.791177	0.783078	1.22327	1.66499	-1.09088	-0.977496	0.0110862	0.0498721	-0.0639452	0.0140731	0.365806	0.463245	0.788683	1.01588	0.992994	1.04503	1.13025	-0.450302	-0.440016	-0.453227	-0.461415	-0.39916	-0.222732	-0.461493	0	-0.888472	0.15947	-0.0663332	-0.0396056
b0224	-0.0270023	0.0270023	-0.611263	-0.72197	-0.0305332	0.0305332	-0.351494	-0.37088	-1.04579	-0.863689	0.545494	0.617494	0.28081	0.235678	0.529216	0.456088	0.0186123	-0.0186123	-0.283913	-0.341912	-0.498804	-0.47906	-0.933254	-0.693853	-2.68851	-2.75376	0.746933	-0.0666171	0.0794337	-0.0128166	0.335351	0.437487	0.0804746	-0.0538745	-0.0609449	-0.138932	-0.0813433	-1.33665	-1.34823	-0.349265	-0.356125	-0.223624	-0.181902	-0.0495371	0	-0.0348312	0.00384683	-0.127199	-0.0540061
b0225	-0.115788	0.115788	0.465845	0.364609	-0.0268612	0.0268612	0.836166	0.906171	0.145826	-0.124853	1.08772	1.02499	0.791467	0.504968	1.03445	0.747693	-0.0353206	0.0353206	-0.325229	-0.17096	-0.821908	-0.634533	-0.0140461	-0.089444	0.996254	0.839995	0.672903	-0.0459851	-0.0422782	0.0882633	-0.422762	-0.995125	0.211755	-0.0745223	-0.339801	-0.685432	-0.169453	-2.0027	-1.61268	-0.0249824	-0.298681	-0.0246284	-1.16141	-0.993242	0	0.257283	0.156882	-0.132705	-0.156281
b0226	0.0894359	-0.0894359	0.341537	0.427574	-0.00399999	0.00399999	-0.919642	-0.846996	0.419312	0.298286	-0.758982	-0.71775	-1.05835	-1.1932	-1.24365	-1.00362	0.0563319	-0.0563319	0.021222	-0.0628735	-0.286219	-0.70353	0.657488	0.461389	0.835904	0.538397	0.307494	-0.149852	0.0920559	0.057796	-0.179311	-0.260835	0.6462	0.247209	0.00446405	-0.208325	0.306426	0.0722007	0.0897484	0.254767	0.12745	0.212913	0.731374	0.416322	0	0.776269	1.35754	-0.270303	-0.121804
b0227	-0.326681	0.326681	0.951277	1.19202	0.133987	-0.133987	0.199728	0.144025	0.457616	0.306323	0.841951	0.782748	0.0436789	0.219836	0.928104	0.820436	-0.0099287	0.0099287	-0.699054	-0.140635	-0.6802	-0.464344	0.961096	0.742924	0.71641	0.6028	-0.0210686	-0.188431	-0.242709	0.43114	-0.142319	0.050988	0.511819	-0.262457	-0.248212	-0.484734	-0.556067	-0.420094	-0.128941	-0.233526	-0.748142	-1.06342	-0.11466	1.45135	0	0.842926	-0.393383	-0.287557	-0.31767
b0228	-0.192249	0.192249	-0.073498	-0.365913	-0.0308427	0.0308427	-0.101217	-0.253584	-0.367638	-0.00272132	-0.107167	-0.275959	0.203918	-0.0509784	0.111648	0.314913	0.0617322	-0.0617322	-0.0524765	-0.236715	-0.346051	-0.393951	0.39303	0.0199645	-0.615719	-0.778658	0.670175	-0.205567	0.206761	-0.00119476	0.192399	0.204362	0.746406	-0.303064	0.192828	0.115819	-0.216728	-0.423506	0.129316	-0.585259	-0.0480439	0.0372167	-0.270001	-0.0670492	0	1.47562	-0.223554	-0.122101	-0.223898
b0229	-0.0669384	0.0669384	0.64987	0.921384	-0.0839202	0.0839202	0.0190512	0.152798	0.705387	0.793337	-0.226592	-0.550661	-0.631497	-0.753443	0.393115	-0.179008	0.0653725	-0.0653725	1.11918	1.42319	0.574978	1.09846	2.86054	2.42911	1.1009	1.04292	-0.241345	-0.0453128	-0.190208	0.235521	-0.466533	0.640693	-0.204702	0.985513	1.34903	0.945017	0.857496	1.35458	1.3153	0.227073	0.228925	0.700378	1.11225	0.870248	0	0.599268	-0.334541	-0.162555	-0.158739
b0230	0.230527	-0.230527	0.817116	0.347296	-0.358943	0.358943	0.558201	0.0556293	0.806019	0.874515	0.619121	0.877369	-0.204879	0.253546	0.266053	0.21742	-0.00808597	0.00808597	0.43239	0.855	0.626267	0.559399	2.1977	1.9482	0.127329	0.878761	0.159847	0.23957	0.118093	-0.357662	0.620777	0.687589	0.23538	0.510257	0.28952	0.67434	0.473411	0.386845	0.990904	0.200644	0.136394	-0.247764	0.664653	1.42528	0	1.52846	1.06312	-0.0581039	-0.381699
b0231	-0.0594897	0.0594897	0.919327	1.082	-0.00280958	0.00280958	0.130819	0.134859	0.438814	0.458457	0.498823	0.532297	-0.0769687	-0.219009	0.2176	-0.137695	-0.0817871	0.0817871	0.583749	0.877448	0.306007	-0.0722054	1.05944	1.23906	0.7726	0.723691	0.40812	0.104037	-0.09768	-0.00635734	0.0291015	0.30535	-0.0298024	0.688049	0.985177	0.716452	0.620061	0.294993	0.103563	-0.155851	-0.0878758	0.185961	0.581589	0.123694	0	1.20456	0.583697	-0.132475	-0.312971
b0232	0.0545352	-0.0545352	0.560442	0.465696	-0.0242227	0.0242227	-0.285873	0.00744294	0.0472742	0.0207126	0.228786	0.52139	-0.294985	0.230348	0.35549	0.2862	0.0712666	-0.0712666	-0.482944	-0.514818	-1.04172	-0.763684	-0.157168	-0.522768	1.06213	0.87796	1.26709	0.0767885	0.23076	-0.307548	-0.00382307	-0.817392	-0.0354737	-1.03076	-0.820611	-1.47139	-0.838423	-0.778771	-0.564477	0.00816347	0.0302216	-0.0813563	-0.668174	-1.22464	0	-1.1201	-0.673551	-0.219372	-0.103206
b0233	-0.248207	0.248207	0.0358694	0.0958191	0.0524451	-0.0524451	0.188186	0.30685	-0.914632	-0.445125	0.211395	0.10697	0.0715993	-0.0713457	0.216532	0.359916	-0.0880985	0.0880985	0.0355503	0.0854848	-0.283945	-0.443752	0.26883	-0.0738177	1.29547	1.15941	0.801	-0.132215	-0.12276	0.254975	-0.136465	-0.161037	0.170238	-0.481377	-0.799327	-1.37689	-0.172759	-0.198658	0.17149	-0.344831	-0.110702	-0.846537	-0.357943	-0.0762999	0	-0.886782	-0.0149734	-0.426484	-0.011733
b0234	0.527405	-0.527405	-0.791107	0.109932	0.0486276	-0.0486276	0.270872	0.251579	-1.16549	-1.27246	-0.257541	-0.0117205	-0.602399	0.0500431	-0.0778725	-0.123337	0.378395	-0.378395	1.15775	0.953957	0.570683	0.350129	0.850141	0.421772	1.49273	1.14868	1.01842	0.119272	-0.148467	0.0291952	0.0056393	0.877291	0.0872262	0.255451	0.487276	0.266366	0.544689	-0.834222	-0.678924	-0.283153	-0.231012	-0.491229	-0.805075	-1.73678	0	-0.943508	-0.57184	-0.0885474	-0.432778
b0235	-0.126098	0.126098	0.0589909	0.458604	0.385858	-0.385858	0.689392	-0.0797339	0.401789	0.397609	0.297161	-0.454205	0.0180301	-1.12312	0.715471	-0.476925	0.378013	-0.378013	1.44083	0.995706	0.369972	0.0575272	2.20551	1.77794	0.854021	-0.0783879	1.61445	-0.354899	-0.765178	1.12008	1.52601	-0.765178	0.621499	1.15811	1.59737	1.14111	0.917742	0.464992	0.112265	-0.827545	0.418581	-0.282117	-0.827545	1.59742	0	0	2.45346	-0.206775	0.0399066
b0236	0.319525	-0.319525	0.846466	0.81439	-0.249167	0.249167	0.404537	-0.229291	0.282606	1.12579	0.0918072	0.134787	-0.638014	-0.264898	-0.102235	-0.11135	-0.247713	0.247713	0.108692	0.0237714	-0.605354	0.0242547	2.68573	2.03846	-0.00884999	-0.152582	0.963532	-0.299063	0.251081	0.0479813	0.0259303	-0.732673	-0.0785074	0.798415	0.137914	-0.167732	0.12823	-0.903747	0.660643	-0.331919	0.0780619	-0.109165	-0.903747	1.88726	0	1.90812	0.674936	-0.178255	-0.0402565
b0237	-0.0080942	0.0080942	1.0104	0.974932	-0.0275538	0.0275538	-0.0594661	-0.082303	-0.357849	-0.279281	-0.58716	-0.532687	-0.363867	-0.340698	-0.0518098	-0.0813588	0.10504	-0.10504	-0.133579	-0.214826	-0.115467	-0.209099	0.166456	0.10277	-0.620023	-0.528914	0.0992461	0.073379	-0.00229467	-0.0710843	0.26965	0.131187	0.308497	-0.393861	-0.308018	-0.0868855	-0.127325	1.02654	1.08496	-0.281176	-0.211757	-0.329255	0.139039	-0.813755	0	-0.65384	0.34922	-0.0611558	-0.0405642
b0238	0.0302209	-0.0302209	-1.09631	-1.44267	0.113302	-0.113302	0.75613	0.832766	-1.23129	-1.45345	-0.647367	-0.707573	-0.591584	-0.582252	-0.629038	-0.743453	-0.425264	0.425264	0.318723	0.253988	-0.159602	-0.0175702	-1.24136	-1.32562	-2.43995	-2.42859	0.692278	-0.13732	0.0540619	0.083258	0.401375	0.378519	-0.822719	-0.359584	-0.382063	-0.358821	-0.185011	-1.43933	-1.47462	0.291397	0.317349	0.254417	0.323306	-0.600925	0	0.799506	-0.899291	-0.0867404	-0.118003
b0239	-0.0430052	0.0430052	0.989726	1.12801	-0.0110875	0.0110875	-0.0141574	-0.0532047	0.479124	0.547005	0.172811	0.251889	-0.2516	-0.224143	0.0187642	-0.00415756	0.065455	-0.065455	-0.507152	-0.446963	-0.339849	-0.325765	-0.026988	0.156652	-0.542289	-0.346945	0.173718	-0.0520273	-0.0714877	0.123515	0.157507	0.560942	0.418855	-0.658665	-0.744245	-0.57801	-0.515172	-0.140428	-0.193495	-0.193574	-0.510154	-0.36133	0.356507	0.316512	0	0.894282	0.689772	-0.227813	-0.29735
b4710	-0.833642	0.833642	0.208062	0.589884	0.186016	-0.186016	1.14578	0.68309	0.143193	-0.181165	0.136255	0.870207	0.655545	0.848576	0.0676704	-0.0384086	0.121391	-0.121391	-0.648508	-0.360682	-0.528781	-0.194482	1.31007	0.585022	0.319128	0.253112	-0.952492	-0.392708	-0.0453626	0.43807	0.984959	0.825865	0.92852	-0.651426	-0.515232	-1.02814	-0.622639	-0.218617	-2.24426	0.23945	-0.469068	-0.570432	-0.674679	0.834662	0	1.45071	2.5675	-0.207618	-0.256455
b4709	0.151597	-0.151597	-0.220782	-0.536255	-0.144502	0.144502	0.455098	0.374826	-0.533501	-0.0181085	0.199651	0.744006	0.926507	0.532027	0.858948	0.841564	-0.0431981	0.0431981	-0.446486	-0.686073	-0.663238	-0.280522	0.96178	0.661652	-0.337027	-0.395232	0.896293	0.1563	0.0230968	-0.179397	1.117	1.59814	0.894438	0.339051	0.209624	-1.26846	-0.0647056	-3.3463	-3.3463	0.875475	0.192038	0.0230135	-0.670227	-0.78796	0	0.237639	1.31372	-0.044592	-0.543408
b0241	-0.248522	0.248522	0.330939	0.0650353	0.102482	-0.102482	0.453825	0.179993	-0.272666	-0.167862	0.0153186	-0.0442242	-0.0217588	-0.0693553	0.912769	0.37097	0.178037	-0.178037	-0.0398788	0.0981027	-0.143382	-0.479359	1.54733	0.946435	0.167485	0.344371	0.18985	0.0598039	-0.0802588	0.0204549	-0.948695	0.281659	0.429752	-1.05501	-0.655872	-0.276248	-0.104396	-0.026996	-0.60228	-0.352139	0.0105521	0.0153758	-0.117666	-0.744328	0	-0.066629	-0.91966	-0.232029	-0.186008
b0242	-0.0212286	0.0212286	0.738424	0.852939	0.0330735	-0.0330735	0.109063	0.00429009	-0.386959	-0.22802	-0.0815506	-0.0852026	-0.205931	-0.3106	-0.10274	-0.150169	0.0392485	-0.0392485	0.402035	0.438641	0.212291	0.267791	0.848992	0.824501	-0.727149	-0.600045	-0.42852	0.042514	-0.132958	0.0904443	0.837817	0.968024	0.36165	0.169474	0.312999	0.431063	0.428896	0.2264	0.181104	-0.0598082	-0.0922533	-0.0669079	0.900743	-0.835813	0	-1.31395	-0.678575	-0.173982	-0.154169
b0243	-0.0939116	0.0939116	0.948486	1.04154	0.0219282	-0.0219282	0.0525956	-0.00295872	-0.0514868	-0.0120317	0.14728	0.186176	-0.0443636	-0.06912	0.202309	0.31647	0.0648903	-0.0648903	-0.922612	-0.685698	-0.571975	-0.593287	-0.854122	-0.792405	-0.794161	-0.612046	-0.0643741	0.0910754	-0.131232	0.0401564	0.547924	0.715927	0.206345	-0.880849	-0.897635	-0.703202	-0.646114	-0.240918	-0.126258	-0.4375	-0.464717	-0.576522	0.452427	-0.683069	0	-0.996699	-0.521757	-0.234314	-0.253698
b0245	-0.36302	0.36302	0.303283	-0.575467	-0.613916	0.613916	-0.383777	0.333303	0.0530656	-0.740167	1.11482	1.6229	1.00527	0.884496	0.000128369	0.726844	-0.299431	0.299431	1.51457	1.16828	0.293251	0.791379	3.16454	2.42244	-0.273234	0.131573	0.139802	0.0930235	0.833459	-0.926483	1.61308	1.55483	0.88962	1.554	1.39392	1.35559	1.46488	-0.937194	-0.937194	0.538593	-0.49672	-0.494972	-0.937194	1.16291	0	-0.856972	0.146336	-0.0472586	-0.543312
b0246	0.304744	-0.304744	0.0724903	0.363151	-0.18836	0.18836	0.517838	0.507789	0.0680974	0.0662877	0.143731	0.169133	0.179553	0.046577	0.372077	-0.411273	0.411273	-0.411273	0.834114	0.133836	0.481019	0.971503	2.18416	2.55584	0.454267	0.121044	0	0	0	0	0	0	0.537971	0.970484	0.110536	1.48047	0.686323	-0.304744	-0.304744	-0.304744	-0.304744	-0.304744	-0.304744	0.0283146	0	-0.859635	0.0962806	0.401264	-0.0101353
b4504	0	0	-0.741604	0.22694	0.146445	-0.146445	-0.227861	0.142535	-0.0998111	0.954094	-0.00395407	0.0279458	-0.745579	-0.127337	-0.745579	-0.745579	-0.112911	0.112911	0	0.593496	0	1.0133	2.6049	2.34425	-0.745579	0.799237	-0.376287	0.752574	-0.376287	-0.376287	-0.376287	-0.376287	1.70668	0	0.967609	0.585612	0	1.45598	0	0	1.40607	0	0	0	0	1.16521	0	-0.274822	-0.274822
b0247	0.383173	-0.383173	0.444125	0.668724	-0.150223	0.150223	0.255785	0.897992	0.377776	-0.23152	0.939128	0.983054	0.512479	0.935182	-0.23152	0.164942	-0.23152	0.23152	0.840639	0.176262	-0.071281	0.391701	3.32458	2.18597	0.398899	1.08318	0.483941	-0.107677	-0.351499	0.459176	-0.351499	-0.351499	0.0284391	0.390979	1.09138	0.38156	0.829006	1.00794	-0.383173	0.212215	0.213282	0.215531	-0.383173	1.0936	0	1.45156	1.1719	0.124411	-0.3121
b0248	0.22404	-0.22404	-0.0190445	-0.294163	-0.0242705	0.0242705	-0.170265	0.0996521	0.178037	-0.170265	-0.170265	0.255333	-0.170265	-0.170265	-0.170265	-0.170265	0.170265	-0.170265	0.129398	-0.22404	0.0988102	0.0936212	2.75494	1.60948	-0.170265	-0.170265	0	0	0	0	0.249494	0	0	0.0932781	0.0758993	0.0888075	-0.22404	-0.22404	-0.22404	0.115619	0.11628	0.117677	-0.22404	-0.645562	0	-0.645562	-0.645562	0.0326771	0.344626
b0249	0	0	-0.71909	-0.190469	-0.240444	0.240444	0.550027	0.181819	-0.296867	0.73158	-0.296867	-0.296867	0.443494	0.695726	-0.296867	-0.296867	0.296867	-0.296867	1.64323	0.957145	0.565259	0	3.16893	2.65098	0.330356	0.829156	-0.433627	0.867255	-0.433627	-0.433627	-0.433627	-0.433627	-0.433627	1.9347	1.68249	1.91791	0.522271	0	1.01549	0	1.01264	0.595639	0	-1.05611	0	0.665887	-1.05611	0.987375	-0.906586
b0250	0.0140838	-0.0140838	0.595263	0.521512	0.0532739	-0.0532739	-0.0337085	-0.450843	0.587148	0.696429	0.613729	0.850408	0.0639591	-0.0564312	0.322137	0.449971	0.183097	-0.183097	0.995149	0.987373	0.37174	0.488906	1.68185	1.82207	0.578903	0.542595	-0.198382	0.00962932	0.0702627	-0.0798921	0.527009	0.546553	0.747727	1.25655	1.25133	1.305	1.16232	0.0932583	0.148408	-0.023205	0.556232	0.288489	-0.224327	0.113606	0	1.10932	1.38219	-0.342622	-0.428694
b0251	0.1148	-0.1148	0.293511	0.0680396	-0.0843428	0.0843428	-0.188403	-0.181185	0.349563	0.343534	-0.251515	-0.180294	-0.390658	-0.590985	0.129333	-0.327287	0.2407	-0.2407	0.657734	0.763805	0.727101	0.388581	2.16732	1.95844	-0.70985	-0.406945	-0.605249	-0.136541	-0.118255	0.254797	1.01397	-0.201379	0.876881	0.878781	1.22308	0.912185	1.22571	0.674095	0.453465	0.179645	0.276627	0.571016	0.760847	-0.386462	0	0.146621	-0.0908646	-0.17942	-0.66356
b0252	0.0642564	-0.0642564	0.755909	0.855007	0.116818	-0.116818	-0.29523	0.360667	-0.362411	-1.41018	-0.478479	0.225626	-0.743531	-0.0375665	0.00873747	0.183821	0.0669142	-0.0669142	0.222763	-0.142871	0.957352	0.402041	2.72048	1.85385	0.349003	-0.384569	-0.250803	-0.212606	0.187693	0.024913	0.0605103	0.53286	-0.278399	0.0342168	0.678431	0.38557	0.76135	0.0576298	-0.537977	-0.29502	-0.540084	-0.408718	0.558341	0.0306272	0	0.783789	0.103948	-0.176264	-0.155234
b0253	-0.114051	0.114051	1.04738	1.21461	-0.262286	0.262286	-0.0499446	-0.044373	0.361871	0.338639	0.279393	0.437584	0.0739401	-0.178493	0.195935	0.217758	0.184232	-0.184232	0.532952	0.593511	0.255343	0.516813	1.3132	1.11554	0.856914	0.812648	-0.2119	-0.169183	0.147493	0.02169	-0.128075	0.851173	0.469369	1.41902	1.20351	1.02863	1.07666	0.766461	0.400353	0.356464	0.581694	0.668139	-0.151788	1.23113	0	1.40084	1.51223	-0.0653575	-0.195902
b0254	-0.206657	0.206657	0.0207187	-0.486502	-0.0750132	0.0750132	-0.102278	0.193863	-0.28927	-0.251441	0.159594	0.300271	0.046092	0.594764	0.170082	-0.121265	0.0607719	-0.0607719	0.709068	0.663643	0.101658	0.373023	1.48113	1.16275	-0.830074	-0.681336	0.451145	0.0288798	0.308336	-0.337216	-0.0710064	-0.0777079	-0.0487567	0.723793	0.533557	0.331975	0.274093	-1.99007	-0.320291	-0.395768	-0.080502	-0.353188	-0.775955	-0.717626	0	-0.432068	-1.14828	-0.0346546	-0.0595661
b4587	-0.114772	0.114772	0.553865	0.595253	0.127515	-0.127515	0.0877099	0.274734	0.13311	0.221925	0.350129	0.20279	-0.00727583	0.215712	0.171113	0.22928	0.0383493	-0.0383493	-0.547589	-0.414578	-0.837078	-0.86208	0.0903621	-0.568951	0.456017	0.285172	0.0179407	-0.347227	-0.0309565	0.378184	0.0474765	0.706555	-0.0901842	-0.883359	-0.86528	-0.856674	-0.670956	-0.257452	-0.532584	-0.719802	-0.954059	-0.739211	-0.284177	0.391248	0	0.559881	0.358581	-0.174381	-0.16391
b0256	-0.312402	0.312402	0.0160338	-0.0767848	0.132016	-0.132016	-0.0824194	0.0183249	-0.175594	-0.18083	0.961296	0.555816	0.372674	0.807539	1.19682	0.991484	-0.205422	0.205422	-0.000302148	-0.219661	-0.485162	-1.03198	-0.204778	-0.466967	-0.344466	-0.471155	0.0511779	0.110287	-0.113381	0.00309417	-0.19111	-1.25727	0.591341	-0.0950409	-0.528015	-0.697632	-0.34918	-1.20803	-1.05996	-0.780049	-1.06443	-1.05917	-1.32729	-0.899016	0	-0.394624	-0.460094	-0.282096	0.163598
b0258	-0.121696	0.121696	1.3932	1.49656	0.0170762	-0.0170762	0.115859	-0.0284863	0.403723	0.452965	-0.187753	-0.00693868	-0.352801	-0.305154	-0.227933	0.0684377	0.0301766	-0.0301766	-0.149324	0.00366755	0.318331	0.060362	0.491351	0.532128	0.153156	0.220097	0.372123	-0.154079	0.0647586	0.0893208	0.57182	0.773705	0.0281818	-0.0623887	-0.1404	-0.129226	-0.0314526	-0.639778	-0.322325	-0.451364	-0.407022	-0.380557	0.095416	0.301802	0	0.761667	0.529203	-0.117949	-0.192277
b0259	-0.0301574	0.0301574	-0.392832	-0.466914	-0.0278679	0.0278679	-0.109229	-0.111155	-0.722497	-0.590529	-0.117425	-0.114671	-0.140932	-0.0887126	-0.0914559	-0.0407049	-0.117573	0.117573	0.074492	0.0960546	0.0544471	0.0807537	0.439162	0.623293	-0.665038	-0.961154	-0.354928	0.0450638	0.0033074	-0.0483712	0.344616	0.359066	0.587169	1.12841	1.29506	1.03826	1.10612	0.65195	0.490953	0.604843	1.1818	1.06899	0.388792	0.120994	0	0.592542	-0.266375	0.225198	0.219169
b0260	-0.052065	0.052065	2.6521	1.88312	-0.00833132	0.00833132	0.670263	0.853967	-0.217582	-0.125187	1.15928	1.32947	-0.548384	-0.34994	-0.420386	-0.283521	-0.0939122	0.0939122	0.182282	-0.159032	0.224358	0.0406291	-0.310017	-0.636972	-0.397823	-0.441451	-1.28346	0.162582	-0.0355456	-0.127036	0.930486	1.45884	-2.1867	-0.180759	-0.238325	-0.0463198	-0.175968	-1.70095	-1.5975	-0.519212	0.260686	-0.00303592	-0.331199	0.461589	0	-0.778714	-0.920819	-0.299322	-0.301176
b0261	-0.143415	0.143415	2.97863	2.32762	0.0660364	-0.0660364	0.557244	0.345919	-0.104025	0.134107	0.177179	0.257517	-0.766854	-0.786059	-0.687658	-0.744225	-0.0667626	0.0667626	-0.231152	0.0898353	0.210998	0.178861	0.527346	0.34924	-0.211037	-0.177534	-2.18518	0.210615	-0.307855	0.0972405	0.782731	1.25162	-0.861801	0.320838	0.324198	0.0737665	0.086442	0.588274	0.452255	0.0144016	0.501621	0.346223	0.57631	0.982067	0	1.49476	0.775419	-0.247694	-0.271158
b0262	0.0965342	-0.0965342	0.290702	0.53726	-0.00691428	0.00691428	-0.487342	-0.232253	0.606152	0.435306	-0.347007	-0.487013	-0.613821	-0.628904	-0.551004	-0.335646	0.0852179	-0.0852179	-0.358835	-0.0134729	0.246488	0.29821	2.15078	1.65058	-0.0360547	0.0116521	-1.03064	-0.192836	0.0501988	0.142637	1.16412	1.33374	0.141584	0.187989	0.120121	-0.0742196	0.24691	-0.547776	-0.0190255	-0.122897	-0.172085	-0.333938	-0.323834	-0.903304	0	0.221517	-0.227262	-0.192194	-0.247079
b0263	-0.203524	0.203524	-1.04499	-0.675093	0.163117	-0.163117	0.0346053	0.32554	0.647673	0.432971	-0.570295	-0.832968	-0.507849	-0.745871	-0.189857	-0.561269	0.409435	-0.409435	-0.95662	-0.190624	-0.172687	0.336308	2.15013	1.94536	0.0956881	0.794748	0.322168	-0.0467608	-0.232157	0.278918	1.14453	2.21652	0.34862	0.540099	0.646138	0.079389	-0.262205	1.18865	0.817468	0.419562	-0.288416	0.635946	0.19442	-0.161747	0	0.425431	0.170625	-0.305006	-0.137671
b0264	0.155575	-0.155575	0.182712	0.130903	-0.150492	0.150492	-0.188278	-0.0732471	-0.122547	0.128604	-0.257732	-0.55438	-0.35819	-0.844567	-1.57405	-1.18299	0.0100173	-0.0100173	-0.548234	-0.558857	0.251531	-0.0457601	1.18138	1.13267	0.303638	-0.149841	1.0772	0.0927649	-0.262328	0.169563	1.33313	1.62445	1.1484	-0.441425	-0.572589	-1.17717	-0.141371	0.163941	0.181148	-0.294037	-0.531113	-0.34214	1.02468	-0.179849	0	1.41169	1.68756	-0.665811	-0.0373772
b0265	0.173679	-0.173679	-0.186382	-0.427384	0.00722033	-0.00722033	-0.466783	-0.0201618	0.0929747	-0.180996	-0.0127869	0.498416	0.0912456	0.136144	-0.259711	-0.401809	-0.209464	0.209464	0.341183	0.238568	0.294393	0.0444601	0.943996	1.09303	-0.0458424	0.616923	0.735499	-0.337516	-0.044311	0.381827	0.994851	2.16958	1.13655	0.175751	0.268823	0.122126	0.1939	-0.273154	-0.735902	0.619062	0.250568	-0.155462	0.335355	-0.0468208	0	0.67245	0.852511	-0.434566	-0.400489
b0266	-0.0418453	0.0418453	0.547169	0.422932	-0.017384	0.017384	-0.0554203	0.0128056	-0.118271	-0.336812	0.338158	0.491148	-0.238885	-0.26804	0.104067	-0.0890214	0.0148307	-0.0148307	0.27935	0.199639	-0.159481	-0.119256	0.496131	0.340765	-1.16416	-1.12923	0.501804	-0.0209777	0.271727	-0.250749	0.182295	0.454263	0.220911	0.228063	0.181829	0.381824	0.257945	-0.599072	-0.700152	-0.413455	-0.485099	-0.440786	0.134848	-0.212452	0	-0.7406	-0.853678	-0.328688	0.0108868
b0267	-0.214597	0.214597	1.07815	1.21378	-0.252556	0.252556	0.428275	0.547637	0.625174	0.391969	1.18671	0.793227	0.23541	0.349533	0.434889	0.562972	0.104081	-0.104081	-0.0438618	0.128078	-0.0485659	0.824143	2.84319	2.01445	0.718242	0.570251	0.371313	0.327225	-0.417489	0.0902634	0.318001	-0.608231	0.196287	0.0668538	0.291212	0.730874	-0.489911	-0.376426	-0.0728315	-0.318642	-0.407733	-0.148612	-0.222038	0.375996	0	0.0372275	-0.410288	-0.0050164	-0.179656
b0268	-0.0382938	0.0382938	-0.0677664	-0.0962663	-0.233929	0.233929	-0.573322	-0.772548	-0.624673	-0.629834	-1.26392	-1.62966	-1.42591	-1.35757	-0.805353	-1.32664	0.106756	-0.106756	0.802707	0.86256	0.866759	0.940388	2.54097	2.55706	-1.26273	-0.602761	-1.0332	-0.127605	-0.16208	0.289685	-0.182533	0.585513	1.03391	3.08495	3.29362	2.78366	3.08428	4.85916	4.90524	1.72876	1.98803	1.96467	1.04128	1.74478	0	1.6675	2.91056	0.369077	0.264295
b0269	-0.0950775	0.0950775	0.498927	0.412827	-0.278989	0.278989	-0.325136	-0.318602	-0.951807	-0.589964	-0.897906	-0.677551	-0.935692	-1.13472	-1.33606	-1.31006	-0.0550305	0.0550305	0.429146	0.590727	0.761745	1.00809	1.91067	1.63194	-0.615748	-0.521417	-1.51463	0.230679	-0.894227	0.663548	-0.0286177	0.817338	0.23211	1.9571	2.38649	1.92031	1.77254	4.15543	4.22008	1.47174	1.58358	1.61582	0.926969	1.03096	0	1.65781	2.58283	0.222889	0.0619706
b0270	-0.252945	0.252945	1.52642	1.89399	0.0379507	-0.0379507	-0.461791	-0.729744	0.465479	0.235651	-0.00941211	-0.00660591	-0.593282	-0.561135	-0.604029	-0.244522	0.275635	-0.275635	1.49327	1.45113	1.07573	0.906864	2.22199	2.26411	0.342337	0.528572	-1.32128	0.181011	-0.603456	0.422445	-0.0599465	-0.204196	-0.372643	1.81158	2.08468	2.15428	1.6608	1.8034	2.02886	0.368658	0.202203	-0.00996407	0.789163	-0.256721	0	0.279237	3.94098	0.0860335	-0.356957
b0271	0.0998106	-0.0998106	1.63683	1.80669	-0.0131977	0.0131977	-0.383023	-0.331292	0.397932	0.275873	-0.336819	0.12204	-0.350888	-0.861474	-0.441229	-0.282375	0.0910218	-0.0910218	0.314567	0.672462	0.509583	0.673393	1.80802	1.50403	0.188974	0.38506	-0.978125	0.220727	-0.672035	0.451308	-0.52796	-0.301509	-0.388577	0.935914	1.27252	1.28061	0.856593	1.87258	1.79302	0.231867	0.482185	0.161166	1.42986	-0.434849	0	0.265481	3.56242	-0.0506451	0.0923978
b0272	-0.0605438	0.0605438	-1.87827	-1.98072	0.125555	-0.125555	0.80717	0.709143	-0.8925	-0.801434	0.842351	1.04322	1.13617	0.856748	0.247967	0.415953	-0.332292	0.332292	-0.204562	-0.0713539	0.104133	0.00587747	-0.0595993	-0.0893628	-1.53345	-1.38053	-1.04685	0.000500577	-0.28842	0.287919	-0.229949	-0.0841239	-0.764215	-0.510375	-0.438274	-0.824216	-0.773541	-1.79134	-1.52546	-0.451951	0.121566	0.0175047	-0.492813	-0.471506	0	-0.571411	-0.879486	0.219887	0.166284
b0273	-0.119172	0.119172	-2.65036	-3.47843	0.104383	-0.104383	1.9629	2.0437	-1.61714	-1.70751	1.72318	1.8363	1.96647	1.86232	-1.63464	-1.95243	-1.06607	1.06607	-1.01444	-0.577652	-0.137104	-0.225042	-0.22523	-0.265015	-1.16222	-1.11461	-2.44941	0.121996	-0.315184	0.193188	-1.71522	-1.58343	-0.91519	-0.988522	-1.01117	-1.2145	-1.14591	-4.19443	-3.98828	0.0820491	0.933581	0.809699	-0.493381	-2.65703	0	-0.611667	-0.640879	0.766385	0.607983
b4688	0.0673969	-0.0673969	-1.00541	-0.625205	0.0524425	-0.0524425	1.77769	1.86302	0.0373179	0.614267	3.08443	2.34891	2.37908	2.01655	1.96795	2.45992	0.587566	-0.587566	-0.710738	-0.430858	-0.850149	-0.581131	0.385696	0.204423	-0.176006	0.933249	-0.108504	0.276153	-0.477016	0.200863	-0.280202	0.243197	-0.803321	0.15114	-0.0358067	-0.316661	-0.160456	-1.45262	-2.40863	-0.278596	-0.185511	0.168351	-0.564089	-0.825935	0	0.817485	-0.0557755	-0.403197	-0.635702
b0274	0.00150344	-0.00150344	-0.0865286	0.228176	0.338729	-0.338729	0.425391	-0.0530541	0.0880066	0.297904	-0.769949	-0.519722	0.0253695	-0.230899	-0.0698288	-1.22945	0.271131	-0.271131	-0.39601	0.358741	0.479868	0.359601	1.74477	1.38953	0.140793	0.291627	0.192723	-0.460448	0.450245	0.0102028	0.618546	0.268846	0.374412	0.456105	-0.413286	0.65546	0.266657	1.23995	1.34917	0.34484	0.645735	0.459569	1.24901	-0.270879	0	1.60963	1.91011	-0.311714	-0.134606
b0275	-0.315954	0.315954	-1.14517	-0.628263	0.0367324	-0.0367324	-0.303915	-0.686902	-0.60923	-0.219781	-1.14674	-1.07963	0.265991	-0.190275	-0.724412	-0.57948	0.0618007	-0.0618007	0.101351	0.477335	0.546256	-0.119163	2.00199	1.54818	-0.157842	0.182432	0.687303	-0.0459878	0.233113	-0.187125	1.18221	2.12167	1.17908	0.82988	0.84556	0.363933	0.692328	-0.251757	-1.38003	0.861709	0.390385	0.344494	0.3047	-0.498916	0	0.324531	0.64061	-0.289455	-0.198245
b0276	0.0665077	-0.0665077	-0.0145021	-0.201287	0.165197	-0.165197	0.145104	0.202192	0.240138	0.0926073	0.723717	0.585145	0.00591146	0.187807	0.102873	0.110989	0.0650539	-0.0650539	0.0878123	-0.0105066	-0.528516	-0.609593	1.48554	1.10794	-0.414141	-0.216732	0.784145	0.505374	0.453926	-0.959301	0.878818	-0.492313	1.02514	0.320618	0.312503	-0.112558	0.12317	-0.74498	-0.448921	0.375116	0.259868	0.248308	-0.219914	1.10427	0	2.05254	2.21813	-0.55434	-0.215942
b0277	0.165291	-0.165291	-0.168029	-0.188145	-0.0660924	0.0660924	-0.148589	0.156185	-0.230918	-0.340857	0.553059	0.671828	-0.0149712	-0.0545796	0.33257	0.861071	-0.0177397	0.0177397	-0.794001	-0.324081	-0.693316	-0.75108	0.782057	0.170727	-0.517953	-0.551237	1.03659	-0.196641	0.127709	0.0689319	0.333145	0.497261	0.680245	-0.58484	-0.543272	-0.454855	-0.531339	-1.20943	-0.686121	-0.280072	-0.422684	-0.648838	-0.599761	-1.08808	0	-0.810725	0.121839	-0.251082	-0.278941
b0278	0.0739437	-0.0739437	-0.885715	-0.245265	-0.0704316	0.0704316	-0.0166733	-0.081028	-0.897735	-1.29355	-0.633968	0.059892	0.292061	0.366754	0.967732	0.0122298	-0.21408	0.21408	-2.12416	-1.37537	-0.777542	-1.01637	0.929823	0.472275	-0.373269	0.325018	0.198257	0.0928744	0.137828	-0.230702	-0.0721388	-1.35582	-0.417463	-1.59495	-1.42597	-1.38858	-1.5381	-0.887872	-1.30775	-0.407096	-0.521412	-0.516377	-0.387436	-1.23949	0	-0.00194036	-0.515326	0.128372	0.116041
b4729	-0.0230022	0.0230022	0.184853	-0.468722	0.0388016	-0.0388016	-0.368718	0.998514	-1.2577	-0.621178	1.23843	1.74227	1.76963	1.50923	2.08893	1.55676	0.40786	-0.40786	-2.3444	-1.62532	-1.82987	-2.43347	-0.848293	-1.36017	0.707431	-0.0804812	-2.3323	-0.432187	-0.121907	0.554094	-0.0539225	-2.3323	0.552742	-1.433	-1.9081	-2.12553	-1.34717	-3.43703	-1.34311	-1.02228	-1.54422	-0.421275	-0.50854	-0.851171	0	-2.1015	-1.57148	-0.580926	0.0759894
b0280	-0.0334197	0.0334197	-0.525192	-0.440276	-0.0299679	0.0299679	-0.0382015	0.00209482	-0.573928	-0.72258	1.88628	1.81526	1.55971	1.50465	1.76604	1.70983	0.028134	-0.028134	-0.0419616	-0.0624961	-1.36338	-1.38708	-0.275756	-0.127716	-0.351499	-0.513228	0.859584	-0.0629094	0.0866885	-0.0237791	0.227579	0.0624686	0.560645	0.232717	-0.0609206	-0.232663	0.157195	-1.44334	-1.31591	-0.50265	-0.29058	-0.289566	-1.35545	-0.863032	0	-1.81596	-1.10705	-0.286911	-0.295913
b0281	0.123706	-0.123706	0.877677	0.642614	-0.132271	0.132271	0.00428704	0.0172361	-0.342166	-0.329576	0.400349	0.441643	-0.148687	-0.126986	-0.0157673	-0.190666	-0.0276842	0.0276842	0.512336	0.454115	-0.0937813	-0.121427	0.41393	0.373807	0.607693	0.47194	0.159492	0.00708255	-0.0134263	0.00634377	-0.143354	-0.595185	-0.159873	0.156589	0.150484	0.196327	0.322265	-0.612707	-0.264159	-0.829468	-0.501243	-0.693363	1.50753	-0.357432	0	-2.14117	-1.30141	-0.2702	-0.0552464
b0282	0.330926	-0.330926	0.619981	1.1248	-0.0218527	0.0218527	0.0681565	0.131224	0.454927	0.530905	0.806952	1.13176	0.601689	0.253524	0.534086	0.46732	0.0932446	-0.0932446	0.502194	0.984965	0.274455	0.301193	1.72482	1.21116	1.39674	1.79967	1.35851	0.0632151	0.112158	-0.175374	0.185527	1.46571	0.264918	1.07241	0.988827	0.623825	0.0519754	-0.790449	-1.59298	-0.537703	-0.736418	-1.40842	-0.517955	0.389763	0	0.41376	1.55899	-0.130368	-0.333078
b0283	-0.359978	0.359978	2.16304	2.52155	0.10999	-0.10999	0.222562	0.365068	1.54955	1.50291	0.786932	0.810306	0.0166219	-0.00491183	0.568062	0.525749	0.287096	-0.287096	0.426064	0.408914	0.624976	0.273183	1.52821	1.31819	2.17786	2.29122	-0.357963	0.113508	-0.475663	0.362156	-0.496055	0.664729	-0.249772	1.03318	0.824007	0.495431	0.468746	0.930952	0.802777	-0.117992	-0.512754	-0.328272	0.349081	1.21737	0	0.651327	-0.193435	-0.702261	-0.149012
b0284	-0.0921978	0.0921978	2.15991	2.28722	0.0556313	-0.0556313	0.159084	0.10563	1.69367	1.55788	1.11647	1.27314	0.273626	0.125551	0.96559	0.96601	0.174351	-0.174351	0.493178	0.637861	0.509473	0.179631	1.31415	1.0692	2.40756	2.47481	-0.5057	-0.029076	-0.135433	0.164509	-0.665097	0.0191528	-0.245144	0.730888	0.96997	0.870451	0.663811	0.73938	0.728041	-0.150202	-0.6083	-0.634338	0.0617104	0.709994	0	0.0806354	-0.397463	-0.0914998	-0.478449
b0285	-0.0427699	0.0427699	2.48336	2.71595	-0.0187851	0.0187851	0.410911	0.339168	2.23234	2.0755	1.20134	1.16688	0.0781163	0.143221	0.77351	0.935634	0.0801152	-0.0801152	0.738878	0.717664	1.06619	0.857221	2.0458	1.6896	2.89161	2.6649	-0.928858	-0.0576102	-0.407432	0.465042	-0.529382	0.339102	-0.603223	1.25705	1.14234	1.07822	1.0017	1.66493	1.66667	0.284999	-0.37289	-0.209574	-0.0549359	0.992902	0	0.215307	-0.3707	-0.290387	0.0823582
b0286	0.405771	-0.405771	2.19096	2.48505	-0.0253162	0.0253162	0.729646	0.585846	1.92723	1.93599	1.25026	1.38123	0.270121	0.372914	1.17194	1.22186	0.278552	-0.278552	0.976763	0.817308	0.151695	0.193191	1.47264	1.31878	3.22115	3.01645	-0.265405	-0.128338	-0.0741188	0.202456	-0.386534	0.000754578	-0.49215	1.00648	0.940811	0.89374	0.776434	1.01369	1.02406	-0.0692374	-1.00129	-0.42792	-0.769742	1.32376	0	0.406975	-0.544449	-0.512564	-0.333526
b0287	-0.0617197	0.0617197	-1.0489	-1.08671	0.0338016	-0.0338016	1.63296	1.63261	-0.0512398	-0.00417847	-1.37811	-1.42865	-1.21853	-1.14117	-1.25185	-1.33881	0.0194555	-0.0194555	1.29708	1.03014	0.290025	0.37838	0.590239	0.759068	-1.64755	-1.73268	0.611472	-0.0700646	0.040752	0.0293126	2.00165	2.35217	0.217894	-1.30181	-1.15634	-0.0949079	-0.391012	-3.09037	-3.18604	-1.25033	-1.24093	-1.19934	-0.0980315	-4.21653	0	-3.02441	-0.553285	-0.329061	-0.482309
b0288	0.115988	-0.115988	-0.649676	-1.43405	-0.107064	0.107064	1.49571	1.27745	-0.101728	-0.224623	1.30802	1.19447	0.751046	1.13573	0.758873	0.88454	-0.378592	0.378592	1.92666	1.83003	1.01375	0.717287	1.225	1.09017	-0.764663	-0.406716	-1.3455	0.0240906	-0.00210243	-0.0219881	0.281927	-0.714351	-0.45149	1.44045	0.911787	0.990256	1.14104	-1.05638	-1.18409	-0.280544	0.0259605	-0.570754	1.70904	-0.77605	0	-0.750914	-0.16735	-0.405641	-0.785681
b0289	0.0227342	-0.0227342	0.700062	0.746701	0.124204	-0.124204	-0.0432625	0.0469521	0.228128	0.136924	0.72128	0.772895	0.440128	0.298589	0.601352	0.701275	0.00249977	-0.00249977	0.941188	1.09238	0.189385	0.279023	1.6144	1.57939	0.124838	-0.279856	0.323086	0.0809337	-0.0161485	-0.0647852	0.220298	0.88568	0.154572	0.659652	0.855697	0.730878	0.637697	-0.238114	-0.182722	-0.214214	-0.23528	-0.181826	0.662067	0.49002	0	0.711234	1.11642	-0.586931	-0.467624
b0290	0.079852	-0.079852	0.7322	0.769063	-0.087078	0.087078	0.070408	0.11118	-0.679033	-0.437938	0.187059	0.125936	0.801287	0.61103	0.82154	0.669307	0.0243157	-0.0243157	0.513224	0.227091	-0.228518	-0.348276	1.26163	0.885076	-0.31701	-0.229736	0.449652	0.0718761	-0.162353	0.0904766	0.316481	0.201045	0.243809	0.0587325	0.0540521	0.356267	0.269012	-0.223321	0.200612	-0.0664711	-0.380227	-0.374744	0.239981	0.254119	0	0.139164	0.461328	-0.259439	-0.112653
b0291	-0.14101	0.14101	0.792919	0.710315	0.121162	-0.121162	0.0603802	0.201578	0.457734	0.319089	0.572547	0.37516	1.36	1.42383	1.12208	1.12939	0.223556	-0.223556	0.54887	0.218833	0.190943	0.187663	2.00476	1.20538	0.468575	0.237663	-0.0155202	-0.0592955	-0.0181062	0.0774018	0.321152	0.34185	-0.198915	0.310048	0.312244	0.262696	0.226714	0.460321	0.191352	-0.125316	-0.259162	-0.431898	-0.0650316	0.339998	0	0.184763	-0.671763	-0.169734	-0.261527
b0292	0.157317	-0.157317	0.0109653	-0.34087	0.0805498	-0.0805498	-0.163553	-0.233548	-0.333505	-0.908878	0.786584	0.399058	2.50515	2.65549	2.3839	2.15396	-0.142269	0.142269	0.92638	0.547928	0.799868	0.225994	1.46314	1.23964	0.926624	1.03139	0.1891	-0.00977983	-0.134128	0.143908	0.360109	1.08156	-0.555526	0.547332	0.388659	0.35345	0.415937	-1.35354	-0.942107	-0.715207	0.147513	-0.509444	0.617735	-2.27738	0	-0.80874	-1.54061	0.197409	0.288669
b0293	-0.33909	0.33909	-1.27229	-1.1215	0.0654846	-0.0654846	-0.286308	-0.0935472	-0.368937	-0.466075	0.699714	0.853871	3.53551	3.63488	4.03554	3.99028	0.0601273	-0.0601273	0.670345	0.395815	0.133716	0.264515	0.744251	0.57255	0.421572	0.254393	0.00876191	-0.236427	0.137696	0.098731	-0.920449	-0.0148084	-0.0165711	0.117189	-0.201331	0.430815	0.355144	-1.49035	-1.29723	-0.708679	-0.592986	-0.207378	-0.87285	-1.28587	0	0.711253	-0.868392	0.0265894	0.193725
b0294	0.345322	-0.345322	-1.44138	-1.85902	0.347004	-0.347004	0.103516	0.613736	-0.270946	-0.74731	1.01576	1.37857	3.47133	3.44877	2.7512	3.15862	-0.0469721	0.0469721	0.0971791	0.403508	0.0108676	0.312437	1.88068	1.36808	0.983922	0.956798	0.879902	-0.172652	-0.181247	0.353899	0.752518	0.00516611	0.106333	-0.262637	-0.175637	0.473432	-0.185401	-0.503311	-0.358429	0.0587081	-0.360986	-0.0630594	1.1474	-0.777671	0	-0.761107	-1.01618	0.626567	-0.044688
b0295	0.00172463	-0.00172463	0.0502474	-0.157752	0.280297	-0.280297	0.0987296	0.185012	-0.115377	-0.293922	0.856199	1.11332	1.22714	1.18489	0.936642	1.36979	-0.317006	0.317006	-0.745644	-0.893637	-0.870717	-1.59206	0.957564	0.460058	-0.949291	-0.149583	2.30923	0.877524	-0.732205	-0.145319	1.05936	3.4547	1.68942	-1.13487	-1.20816	-1.15345	-0.603481	-3.58307	-2.52971	-0.693032	-0.798283	-1.503	-0.0129869	-0.4099	0	0.956566	1.96286	-0.903527	-0.200442
b4506	0.00164948	-0.00164948	-9.50131	-9.56966	0.090658	-0.090658	-5.18337	-4.40962	3.60064	3.94709	-4.69067	-5.38487	1.22577	1.17091	-4.52259	-5.42746	3.58734	-3.58734	-0.554506	-0.294387	-0.673318	-0.12841	7.09697	7.23953	1.09354	1.39866	0.203452	2.69393	-0.434594	-2.25934	-0.734388	-4.08751	1.494	-0.947205	-1.31529	-0.964539	-1.32835	-3.01876	-3.01876	0.692522	-0.387369	-1.16673	-0.0124185	-9.22421	0	-8.06753	-7.02597	-0.507925	-0.460425
b0296	0.00160046	-0.00160046	-10.4857	-10.6385	0.0104329	-0.0104329	-6.17137	-6.45565	3.71436	3.75088	-5.8726	-5.39977	0.182136	0.235356	-6.28882	-6.53231	3.53407	-3.53407	0.38232	0.0631254	0.253404	0.0639985	8.15445	8.17192	1.56413	1.26302	-0.847053	2.69913	-1.26775	-1.43137	-1.84066	-2.10523	0.619594	-0.0286113	-1.60139	-1.31797	-0.0305058	-0.767095	0.164678	0.243644	-0.13644	0.33395	1.92569	-9.60102	0	-8.57181	-8.98893	-0.218791	-0.595333
b4671	0	0	-2.31517	-0.271167	-0.397856	0.397856	-0.881916	-0.881916	0.274335	-0.881916	-0.881916	-0.881916	-0.881916	1.6183	-0.881916	-0.881916	0.881916	-0.881916	1.16942	0	0	0	3.30031	4.00795	-0.881916	0.37585	-0.459613	-0.459613	0.919226	-0.459613	1.67731	-0.459613	4.97564	2.70825	3.22022	1.66876	1.61012	2.26138	0	1.13393	1.76313	2.81012	0	-0.451343	0	-0.427319	-3.10747	-0.278508	-0.991488
b0297	-0.0917898	0.0917898	0.350859	-0.372982	-0.0947976	0.0947976	0.281959	0.278209	0.645768	0.643458	0.224058	0	0.446239	0.850004	0.331407	0	0	0	-0.188834	-0.0864055	-0.220234	-0.225562	2.80858	1.79142	1.12267	0.713012	-0.126518	0.00954848	0.11697	-0.126518	0.00781293	-0.126518	-0.126518	0.0404311	0.122766	-0.230506	0.00454554	-0.552823	-0.201078	-0.367321	-0.552823	-0.366137	-0.552823	0	0	0.697179	0	-0.0595089	0.0443281
b0298	0	0	0	0.43727	0	0	0	0	0	1.16851	0	1.03561	0.619625	0.481199	0	0	0	0	0	0.461094	0	1.09123	2.0034	1.63802	0	0	-0.123484	0.246969	-0.123484	-0.123484	-0.123484	-0.123484	-0.123484	0	1.2716	0	0.43186	0	0	0	0	0	0	0	0	0	0	-0.197872	0.0975219
b0299	0.0838273	-0.0838273	0.23204	-0.23146	-0.0167602	0.0167602	-0.239556	0.236422	-0.0244218	0.12698	0.632447	0.541462	0.0646932	0.474667	-0.0522509	0.51225	0.117942	-0.117942	-0.543155	-0.406852	-0.561115	-0.135394	0.755903	0.836243	-0.0106339	0.0177399	0.0105415	-0.202081	-0.0771673	0.279249	-0.508836	-0.887173	0.330724	-0.564346	-0.0523809	-0.271506	0.142846	-0.208499	-0.0942783	-0.0974502	-0.382934	0.145732	-0.740977	-0.926655	0	-0.607874	-0.293981	0.0490325	-0.00989102
b0300	0.250616	-0.250616	0.515886	0.496255	-0.0537038	0.0537038	-0.124275	-0.177961	-0.355427	-0.888768	0.504736	0.415934	0.076046	0.615816	0.699383	0.50273	-0.043908	0.043908	0.781119	0.580276	-0.123278	0.201814	0.778736	0.772104	0.99068	0.835112	0.38035	-0.0530915	0.227982	-0.17489	-0.199967	-0.310335	-0.166405	0.671896	0.982902	0.339888	0.745947	-0.0537044	-0.0200109	-0.308363	-0.281901	-0.14178	-0.358765	-1.61407	0	-1.21854	-0.329057	-0.518037	-0.120684
b0301	-0.229702	0.229702	0.359739	0.435168	-0.130454	0.130454	-0.729933	-0.42723	-2.18699	-0.716384	-0.0453857	-0.630816	-0.207921	-0.159158	-0.201099	0.0248205	0.478678	-0.478678	0.079726	-0.929565	-0.448555	0.163074	1.47481	0.738063	0.942214	0.00435284	0.373469	-0.469965	0.478884	-0.00891863	-1.4306	0.618748	0.0633534	-0.000243991	-0.128721	-0.0763337	0.0734625	0.876731	0.0944058	-0.979437	-0.163174	-0.303626	-2.26388	-2.28752	0	-1.88113	-2.82888	0.0153793	-0.689237
b0304	-0.0930235	0.0930235	2.12817	1.94158	0.148109	-0.148109	0.0468663	0.0547815	0.0808504	0.206048	-0.474051	-0.702831	-1.17987	-0.943857	-0.37009	-0.350631	0.429443	-0.429443	-0.135109	-0.0177146	-0.471667	-0.184276	0.756829	0.154737	0.844464	1.0458	0.544268	0.101957	0.0779157	-0.179872	-1.45776	-0.827667	-0.540036	-0.11167	-0.192823	-0.297732	-0.258379	1.61254	1.56586	-0.125896	-0.735468	-0.506895	-0.510758	0.407803	0	-0.786397	-1.78134	-0.218809	-0.408754
b0305	-0.0598838	0.0598838	0.652011	0.77188	0.0179812	-0.0179812	-0.147665	-0.257525	-0.142422	-0.207026	-0.411557	-0.477588	0.0492723	-0.180696	-0.341023	0.030672	0.136402	-0.136402	0.455087	0.00670572	0.0940798	0.305683	1.63223	1.35513	-0.119488	-0.431034	-0.140763	0.209864	0.0986372	-0.308501	0.17157	1.32149	0.691546	0.83825	0.55928	0.618924	0.584358	1.80425	1.79801	0.285754	-0.00431407	0.138763	-0.0226831	0.0528472	0	-0.40558	-0.219114	-0.248406	-0.152845
b0306	-0.162972	0.162972	0.190625	0.225488	-0.0337941	0.0337941	0.189031	0.315196	-0.486598	-0.31283	0.0029297	0.269593	-0.591206	-0.261107	-0.0232205	0.216975	0.00902415	-0.00902415	-0.824484	-0.623113	-1.06275	-0.527269	1.32393	0.838471	-0.72343	-0.35063	-0.241903	0.204569	-0.284246	0.0796764	0.619236	1.03072	2.38051	1.3624	1.17486	0.244555	0.387829	1.44125	1.57101	1.38966	1.26938	1.30395	-0.286019	0.690598	0	2.97549	2.8294	-0.249938	0.179063
b0307	0.0258204	-0.0258204	0.734986	0.781953	0.046045	-0.046045	0.0485864	0.0686999	0.405029	0.385124	0.273454	0.2825	-0.151527	0.0521697	0.451929	0.47389	0.195079	-0.195079	-0.357003	-0.459256	-0.324063	0.00817389	0.379344	0.159009	0.06765	-0.113951	-0.51462	-0.00283722	0.0752294	-0.0723922	-0.228793	0.23618	0.995471	0.641204	0.675647	0.351621	0.327072	1.46383	1.30917	0.626795	0.742405	0.629541	0.24761	0.36717	0	1.55266	0.839909	-0.154476	-0.0897993
b0308	0.0598222	-0.0598222	0.649931	0.38865	-0.0883925	0.0883925	0.232633	0.225939	0.542373	0.156029	0.586047	0.610951	0.0245934	0.194453	0.527959	0.483904	0.0150567	-0.0150567	-0.82029	-0.662699	-0.784502	-1.11272	0.29145	-0.200281	-0.0398854	-0.193837	-0.181508	0.0106069	-0.0686277	0.0580208	0.0891662	-0.60542	0.891756	0.0268197	-0.68875	-0.430818	-0.485411	1.18494	1.06926	0.196148	0.535103	0.488288	0.0449209	0.615949	0	1.1654	0.879209	-0.21585	-0.331645
b0310	0.258039	-0.258039	0.369316	0.264334	0.171851	-0.171851	-0.0658361	-0.199281	-0.201668	-0.387735	-0.106077	-0.0742623	0.579286	0.430074	0.595257	0.389423	0.222486	-0.222486	-0.41148	0.0622043	-0.307954	-0.0534894	2.01071	1.4566	1.56038	1.42338	0.0373428	-0.0822637	0.0866622	-0.00439856	-1.05771	-1.88729	-0.563214	-0.838504	0.0136329	0.0495185	-0.508223	-1.06352	0.438525	-0.129456	0.00354827	-0.61278	-0.263286	-0.439525	0	-1.1671	-1.11376	-0.0723778	0.0813862
b0311	-0.0526027	0.0526027	0.85607	1.00132	0.0562729	-0.0562729	-0.179951	-0.0581231	-0.335239	-0.325354	-0.21975	-0.30887	-0.329507	-0.346809	-0.277434	-0.319723	0.0408705	-0.0408705	0.0898657	0.145017	0.0418026	0.120399	0.0619418	0.11655	2.51137	2.48419	-0.351641	0.0652509	-0.0544056	-0.0108452	-2.46514	-2.18246	-2.52411	-0.238511	-0.135665	0.0902239	0.0420172	0.4351	0.392719	-0.510461	-0.534672	-0.432743	0.879596	-0.570618	0	-1.54301	-1.59089	-0.16469	-0.0785676
b0312	0.0218711	-0.0218711	0.923847	1.08887	0.043739	-0.043739	-0.319877	-0.278886	-0.391933	-0.345277	-0.616442	-0.731089	-0.64342	-0.843759	-0.709668	-0.922146	-0.0305012	0.0305012	0.617766	0.57936	0.446922	0.384934	-0.224259	-0.389523	2.03657	2.16234	-0.361561	-0.00337861	-0.13962	0.142998	-2.96934	-1.88021	-3.21735	0.149615	0.330559	0.613582	0.339695	1.05877	1.02075	-0.193596	-0.44582	-0.355873	0.874343	-0.848782	0	-2.42511	-2.02774	0.00290161	-0.0390094
b0313	-0.109845	0.109845	0.717348	0.831816	-0.101305	0.101305	-0.475248	-0.468721	-0.357538	-0.425468	-0.249508	-0.271785	-0.64058	-0.585927	-0.553049	-0.732606	0.022298	-0.022298	-0.031177	0.114909	-0.189946	-0.100803	-1.3346	-1.16389	2.00058	1.97586	-0.420736	0.00859746	-0.235951	0.227354	-3.17136	-2.40232	-2.78738	-0.105771	-0.241207	-0.128288	0.0200862	0.644577	0.44686	-0.603848	-0.703542	-0.707721	0.614041	0.125095	0	-2.92992	-2.21596	-0.268844	-0.356973
b0314	-0.0574683	0.0574683	0.609673	0.588586	0.0609418	-0.0609418	-0.237156	-0.24586	-0.668004	-0.549598	-0.00771865	0.120571	-0.223861	-0.161159	-0.601015	-0.571129	0.0364318	-0.0364318	0.501179	0.320557	0.504277	0.426555	-0.547983	-0.871034	2.33222	2.50477	0.221922	-0.0831075	0.0855471	-0.00243962	-2.60293	-1.74068	-2.03853	0.169441	0.193735	0.0274958	0.0531694	0.473635	0.569035	-0.260847	-0.286907	-0.377813	0.359633	0.252897	0	-1.08876	-0.948707	-0.199048	-0.35608
b0315	-0.169042	0.169042	-0.223452	-0.310135	-0.0565237	0.0565237	-0.00253883	-0.0125425	-0.367375	-0.204547	0.514553	0.709812	2.51639	2.65831	1.99784	2.0264	0.101618	-0.101618	0.956527	0.736784	1.61851	1.80891	0.789856	0.497496	0.214882	-0.140451	-0.365139	-0.0490157	0.163069	-0.114053	-0.807101	-0.894063	-0.354714	0.857894	0.352925	0.366174	0.265641	0.646789	0.243082	-0.510639	1.28019	1.21409	0.765154	-0.854002	0	-0.699662	-0.864998	-0.095515	0.0799302
b0316	-0.205553	0.205553	0.425292	0.0406841	-0.11599	0.11599	0.156898	0.106903	0.0313301	0.134865	0.402899	0.35344	0.397099	0.416975	0.868701	0.77568	0.244699	-0.244699	0.320207	0.136391	0.132667	-0.286564	0.785173	0.556959	0.359648	0.0939983	0.945193	0.104166	0.135602	-0.239768	-0.288187	-0.00329541	0.559008	0.22018	0.361321	0.269677	0.179127	-0.0453768	0.157817	0.00853945	0.0341078	-0.0403959	-0.499383	-0.381075	0	0.640024	0.517598	-0.365084	0.00312906
b0317	-0.0487819	0.0487819	0.703584	0.407078	-0.0671781	0.0671781	0.325686	0.219796	0.15118	0.272722	-0.936337	0.220434	-0.59512	-0.0328605	-0.0625683	-0.932627	0.252652	-0.252652	0.0650687	-0.0375228	0.233575	-0.736949	2.1485	1.09625	0.0500177	-0.216906	0.185839	0.418185	0.719431	-1.13762	-0.706785	1.64404	0.8206	-0.737491	-0.564212	-0.537531	-0.0998345	-0.447418	-0.699448	-0.124285	0.164694	0.0321619	-1.27701	0.0321177	0	1.0835	0.108875	0.16292	0.0447362
b0318	-0.092108	0.092108	0.623492	0.347515	0.313276	-0.313276	-0.354236	0.560709	-0.290141	0.191894	-0.474173	-0.54865	-1.04535	-0.45407	-0.176528	-0.276793	-0.0573845	0.0573845	-0.475194	-0.674994	-0.797166	-0.120221	1.02257	1.02622	0.863192	0.55295	-0.225396	0.142995	-0.0397871	-0.103208	1.56315	0.967116	0.21589	-0.266697	-0.742584	-0.692561	-0.756481	0.548872	0.15267	-0.897856	-0.734828	-0.585102	-1.80608	-0.878651	0	0.0832881	0.18977	0.377021	0.220386
b0319	0.158679	-0.158679	0.0590949	-0.103491	-0.157259	0.157259	0.388692	0.718281	0.173962	0.43689	0.410363	-0.1057	-0.100841	0.150867	-0.00767172	0.558111	-0.156438	0.156438	-0.0207477	-0.0918807	0.319274	0.544228	2.3259	2.04763	0.796896	0.756864	-0.653226	-0.00167101	0.385733	-0.384062	0.0818851	1.65242	0.10774	-0.0921645	0.1694	-0.487341	-0.134321	-0.283637	0.0708929	-0.45921	-0.458516	-0.168795	0.285408	0.222086	0	-0.42455	-0.110059	0.234594	0.205795
b0320	0.0190253	-0.0190253	1.17263	1.24871	-0.094432	0.094432	0.081037	0.118256	-0.0295715	0.142648	-0.373964	-0.111794	-0.635873	-0.508721	-0.19035	-0.103921	0.0877311	-0.0877311	0.613976	0.689098	0.852998	0.350338	2.11961	2.10736	1.10679	0.95252	-0.940365	-0.105823	0.222003	-0.11618	-0.280629	-0.824326	-0.494057	0.594889	0.564212	0.672383	0.317449	0.977014	0.834646	0.569272	0.116573	-0.268614	-0.138817	0.0393297	0	-0.250346	-0.759474	0.0876016	-0.214507
b0321	-0.0866397	0.0866397	0.7443	0.480846	-0.0421704	0.0421704	0.0275351	0.0679794	0.484404	0.111929	-0.272302	-0.529733	-0.908102	0.0946445	-0.554098	-0.498988	0.0901017	-0.0901017	0.703379	0.736905	0.436647	1.26756	2.86563	2.01406	-0.027585	0.174824	-0.702385	-0.151288	-0.133539	0.284827	0.18841	0.612157	-0.378715	0.7004	0.7757	0.823162	1.05466	0.586366	0.582063	0.239788	0.395622	0.189953	0.970275	-0.488751	0	-0.235328	-0.16395	0.0277027	-0.43966
b0322	0.322108	-0.322108	-0.355023	0.92621	0.355023	-0.355023	-1.18182	-0.471721	-0.00166737	0.240696	-1.18182	-0.568017	0.481558	-0.333982	0.547768	-0.170387	-0.315614	0.315614	0.871387	1.01221	1.23272	1.01282	1.54968	1.17813	0.0324377	0.579045	0.742088	0.236222	0.197882	-0.434104	-0.434104	-0.434104	0.859649	1.39212	0.728517	0.998069	-0.322108	0.881508	0.5462	-0.322108	-0.322108	1.08507	1.09472	0	0	0	1.00451	0.464686	-0.449552
b0323	-0.068921	0.068921	0.824574	1.20576	0.375466	-0.375466	-0.83965	-0.292005	0.192347	0.0335298	-0.0253544	0.160908	-0.171212	-0.127923	-0.344426	-0.156316	-0.0999193	0.0999193	-0.296141	0.0989427	0.116748	0.15753	2.15182	1.50055	-0.365348	0.6425	-0.417065	0.158198	-0.233002	0.0748033	-0.464604	0.955496	-0.715118	0.265625	0.203692	0.023603	-0.0307905	0.506953	-0.610933	-0.0230244	-1.10772	-0.0881526	0.413596	-0.507379	0	-0.104385	-1.00317	0.238644	-0.00440946
b0324	-0.083404	0.083404	1.17296	1.09669	0.0258571	-0.0258571	0.154026	0.185671	0.263871	0.165755	0.0966397	-0.0447448	-0.348255	-0.263825	-0.172968	-0.0476738	0.0412759	-0.0412759	0.408118	0.51504	0.183025	0.42066	0.637784	0.9642	-0.464957	-0.497649	0.00178725	0.0575367	-0.243672	0.186136	0.145057	0.321266	-0.336746	0.409695	0.318788	0.500737	0.315852	0.226778	0.0383007	-0.380379	-0.108874	-0.24371	0.669118	0.0272665	0	-0.711859	-0.1543	-0.0696237	-0.211952
b0325	-0.0519891	0.0519891	2.41558	2.38083	0.0134062	-0.0134062	-0.00896486	-0.0124764	-0.158694	-0.153929	0.347297	0.358822	-0.223571	-0.261125	0.175791	0.219157	0.270967	-0.270967	-0.540326	-0.345486	-0.153369	-0.257365	-0.357301	-0.451665	0.981668	1.10158	-0.816983	0.00105156	-0.102779	0.101727	-1.89494	-1.07702	-0.479157	0.128864	-0.0520035	-0.373371	-0.339919	1.36876	1.27092	-0.426524	-0.720385	-0.784	-0.00880041	1.64027	0	-1.70239	-1.55043	-0.324682	-0.317716
b0326	0.0868872	-0.0868872	0.0406412	-0.196268	-0.158753	0.158753	0.262771	0.849183	-0.216368	-0.0581113	0.697409	1.42861	0.236259	0.693191	0.0406012	0.810718	0.0743261	-0.0743261	0.489596	-0.140853	-0.131141	0.477626	2.30541	1.95847	0.58707	0.299836	0.42018	-0.290815	0.0981563	0.192659	-0.370705	0.862965	0.305974	0.200567	0.579416	-0.0272797	0.242254	-0.216613	0.150404	0.0278911	0.14773	-0.239601	-0.0915469	0.0464276	0	-0.937255	-0.270542	0.00754097	0.0347636
b0327	-0.311438	0.311438	-2.70232	-3.3699	-0.0463101	0.0463101	1.87952	2.24308	0.180434	-0.635956	1.29314	1.84469	2.16971	2.11419	2.34596	1.94327	-0.330098	0.330098	1.4905	1.20917	-0.795797	0.395624	2.71018	2.19019	-0.271219	0.0793624	-0.113153	0.217259	-0.35644	0.139181	0.415459	-0.471203	1.40994	0.832941	1.19657	0.30235	1.19654	-2.51746	-2.8835	-0.138811	-0.305722	-0.425146	-2.28837	-0.94495	0	-0.15449	-1.94954	-0.300203	0.557704
b0328	-0.159206	0.159206	-0.537892	-0.374092	0.175677	-0.175677	-0.173131	-0.282459	0.316218	0.0341628	0.0197615	0.258184	0.10877	-0.127622	0.327682	0.311523	0.285391	-0.285391	0.455478	0.43058	0.210893	0.573644	2.67012	2.46587	-0.257343	-0.827511	-1.05075	-0.288656	-0.329868	0.618524	-0.00487778	0.857139	1.82542	2.64972	2.42152	1.99371	1.81645	1.14406	1.70832	0.253237	0.372662	0.537642	-0.870976	0.459347	0	2.23926	1.45709	-0.0625385	0.0191489
b0329	0.113518	-0.113518	1.09434	1.0264	0.0612791	-0.0612791	-0.413438	-0.43544	0.449538	0.326956	-0.190207	-0.217935	-0.158748	-0.0839683	0.933409	0.802048	0.286319	-0.286319	-0.772386	-0.858297	-1.0681	-1.06509	-0.811061	-1.04833	0.295971	-0.18564	-0.694032	0.166439	-0.0236106	-0.142829	-2.17946	-2.67954	-0.139867	0.161382	-0.0793824	-0.771863	-0.338462	0.906387	0.870657	-0.120157	-0.347917	-0.33005	-1.11887	0.633503	0	1.37018	-1.56414	-0.500563	-0.472966
b0330	-0.255616	0.255616	1.7585	1.96828	0.0130678	-0.0130678	0.01116	-0.144818	1.13293	1.11495	0.417672	0.285705	0.195009	0.131768	0.617068	0.585169	0.101458	-0.101458	-0.0237031	-0.246074	-0.137732	0.315093	0.890918	0.183983	0.283016	0.600893	-0.376115	-0.0958404	0.175658	-0.079818	-2.08808	-2.76672	-2.14066	1.89483	1.8625	0.512124	0.59264	4.00914	3.99905	0.572982	0.415937	0.470908	-0.815867	1.97099	0	-0.0236079	-1.53495	-0.0773998	-0.427482
b0331	-0.0656601	0.0656601	2.6223	3.16338	-0.0591233	0.0591233	0.478679	0.284214	1.63485	1.6295	3.51134	3.80739	4.06184	4.33435	4.98269	4.92733	0.280337	-0.280337	0.632767	-0.311948	0.0925569	0.452878	2.71149	2.12103	-0.0545833	0.115145	-0.0887953	-0.115088	-0.144168	0.259257	0.385447	-0.594617	-0.594617	5.0707	5.29599	0.147964	-0.0642906	1.61487	2.14638	-0.156003	0.224849	0.659038	-0.381886	6.3643	0	2.95071	1.51284	0.0644255	-0.489405
b0333	0.00086794	-0.00086794	1.45324	2.16639	0.0848629	-0.0848629	0.291033	0.0935406	0.639743	0.679071	1.67943	1.45978	2.25731	2.21743	3.0977	2.77182	0.207229	-0.207229	0.725505	0.509014	0.415569	0.659809	2.90726	2.16955	0.437509	0.67399	-0.374163	0.093998	-0.0109005	-0.0830975	-0.244024	0.276523	0.12069	4.81228	4.61011	0.735248	0.335505	1.21467	1.48368	-0.389963	0.138815	0.637359	0.291448	4.76856	0	1.76825	-0.586831	-0.269156	-0.0770889
b0334	-0.234123	0.234123	1.30875	1.46469	0.0328844	-0.0328844	-0.151653	0.204668	0.528291	0.198035	1.40806	1.10932	1.86078	1.77773	2.47495	2.54738	0.241965	-0.241965	0.246677	0.103589	0.242486	0.858222	2.62806	2.33477	-0.288195	0.0860988	0.0719778	-0.0182199	0.277013	-0.258793	0.416385	-0.258793	0.116306	4.54147	4.60917	0.334325	0.492108	1.10294	0.852546	-0.156709	0.515099	1.05202	0.355583	5.18557	0	3.0391	0.693747	0.0442068	-0.208469
b0335	0.348736	-0.348736	0.95	1.41198	0.114686	-0.114686	0.125727	0.37408	0.564708	0.663391	1.35836	1.07452	1.06225	0.972678	1.78224	1.49969	0.145709	-0.145709	0.130889	0.218281	0.324492	0.590287	2.42025	1.89899	0.297686	0.0445612	-0.975777	0.168356	-0.292639	0.124282	0.456706	1.48008	0.0170469	2.72217	2.84955	0.0774563	0.147841	0.57866	1.20955	0.226623	0.494668	0.415942	0.455149	4.29219	0	2.33841	1.56165	-0.194501	-0.188697
b0336	0.00442729	-0.00442729	-4.19445	-4.73835	0.0729796	-0.0729796	1.46796	1.54528	-3.16721	-3.01339	1.42703	1.3875	0.1877	0.12198	0.94747	0.844643	-0.667296	0.667296	1.48515	1.53812	1.12631	1.13874	-0.75913	-0.877052	-2.77625	-2.64484	-4.2803	-0.0926126	-0.0255068	0.118119	-2.46952	-1.73407	-2.76162	0.17354	-0.00425771	0.497211	0.714688	-4.00739	-4.00027	0.779552	0.346046	0.309058	0.196913	-2.8298	0	-4.06583	-3.35632	0.431251	0.468654
b0337	-0.0785466	0.0785466	-3.19279	-3.30563	0.0671581	-0.0671581	1.29019	1.28108	-2.30075	-2.40987	1.33915	1.34692	0.365481	0.246715	1.06673	1.03476	-0.543026	0.543026	0.695805	0.67563	0.272589	0.323166	0.371601	0.369931	-2.23446	-2.31073	-3.11313	-0.0412447	-0.0176588	0.0589034	-1.69941	-1.60263	-2.36603	-0.945185	-0.598541	-0.198058	-0.416899	-3.09264	-2.8001	0.193289	-0.212573	-0.272857	0.105728	-2.24843	0	-3.12338	-2.25063	0.363449	0.393321
b0338	0.0128597	-0.0128597	0.264195	0.471567	-0.040641	0.040641	0.0224619	-0.0217189	-0.80459	-0.49667	-2.7517	-2.19611	-2.51596	-3.51815	-2.77226	-3.12925	0.0436485	-0.0436485	0.532585	0.419346	0.4227	0.37475	0.462022	0.0307064	-0.608496	-0.354339	-0.320825	0.0309936	0.114088	-0.145081	0.153357	0.0535114	-0.0550498	0.157073	0.106719	0.35897	0.421844	-0.0274365	0.0880106	-0.290538	-0.425933	-0.622144	0.570662	0.49381	0	0.0188998	-0.21272	-0.357343	-0.239562
b0339	0.139651	-0.139651	0.881352	0.732695	-0.357224	0.357224	0.448368	0.576145	0.250941	0.290998	0.641182	0.666652	0.351205	0.1867	0.671875	0.0987609	0.220571	-0.220571	1.38095	1.27976	0.717213	0.47582	2.24075	1.89725	-0.067145	-0.875244	-0.119588	-0.104065	-0.240163	0.344227	1.26255	-0.274816	0.464441	1.15855	0.968011	1.27723	1.21659	-1.27997	-0.551405	-0.169275	-0.413959	-0.105817	0.81245	0.0534464	0	-0.195148	-1.85364	-0.088624	-0.219397
b0340	0.210949	-0.210949	1.32916	1.52379	0.0777985	-0.0777985	-0.253517	0.127175	-0.341165	-0.304766	-0.205411	-0.0892193	-0.253999	-0.139585	-0.372524	-0.191001	0.213385	-0.213385	-0.128565	0.287662	0.0100019	0.777692	1.37702	1.18176	-0.422202	-0.180881	0.0922087	0.252533	-0.406413	0.153881	1.04472	0.755613	0.152471	0.399001	0.318381	0.640211	0.531587	0.458911	0.353043	-0.242477	-0.0162085	0.137154	0.900752	0.382426	0	0.00761262	-0.569381	-0.33128	0.0374102
b0341	0.0626504	-0.0626504	1.18338	1.21416	0.189177	-0.189177	0.359705	0.17969	-0.0164727	-0.158214	0.46173	0.441531	-0.114256	-0.177728	0.0345804	0.0193125	0.0789405	-0.0789405	0.349174	0.27377	0.778445	0.446535	1.64944	1.37918	-0.0357558	-0.168779	-0.352444	-0.2053	-0.388623	0.593922	0.436434	1.52066	-0.286648	0.523872	0.768573	0.683896	0.504026	-0.233465	-0.150446	-0.53439	-0.489642	-0.66308	0.363828	0.736901	0	0.385387	0.477659	-0.352077	-0.0870672
b0342	0.23129	-0.23129	0.330783	0.132488	-0.156414	0.156414	-0.331624	-0.301808	0.681199	0.644366	0.293423	0.740907	0.692701	0.729342	0.738844	0.569856	0.223238	-0.223238	-0.152538	-0.34785	-1.05149	-0.892443	1.33023	0.491693	-0.24356	-0.0869928	0.277745	0.00153314	-0.00162532	9.21793e-05	-0.69198	-1.02002	-0.213331	0.130189	-0.210781	-0.61241	-0.178446	1.4379	1.03281	0.00143992	-0.31772	0.147146	0.160282	-0.927204	0	-0.667696	-1.09914	-0.0350272	-0.419895
b0343	0.0245915	-0.0245915	0.411341	0.200175	-0.207147	0.207147	-0.492069	-0.194452	0.556618	0.671773	-0.364827	0.00408743	-0.0339693	-0.0647735	-0.144298	-0.286048	0.0521084	-0.0521084	0.577749	0.416608	0.110548	-0.16551	1.93151	1.72225	0.205845	0.111074	0.0374668	0.197663	-0.559838	0.362175	-0.141878	-0.650782	0.59724	1.06203	1.19064	0.917121	0.948976	2.42054	2.7544	0.384355	0.673234	0.880086	0.551536	0.0408353	0	0.433	-0.383566	0.200593	0.21107
b0344	-0.0783726	0.0783726	-0.15315	-0.094358	-0.0519459	0.0519459	0.0796014	0.243398	-0.434834	-0.511839	-0.529882	-0.485076	-0.668004	-0.284608	-0.378229	-0.376042	-0.0306682	0.0306682	0.356208	0.119295	0.295446	0.698331	2.27942	1.87271	-0.606775	-0.484124	-0.43511	-0.02183	-0.197141	0.218971	0.335717	0.425427	0.69464	1.24363	1.5817	1.36804	1.13555	4.32248	4.20745	0.828751	1.02506	0.711209	0.212997	1.42008	0	0.671387	0.00308902	0.428466	0.226052
b0345	-0.115394	0.115394	0.617475	0.524288	-0.0335712	0.0335712	-0.114126	-0.0407477	0.162844	0.274633	0.278932	0.274794	0.0447739	-0.0646551	-0.108888	-0.221237	-0.0883928	0.0883928	1.41635	1.61887	1.05064	1.22848	0.868547	0.993681	-0.388058	-0.524322	0.0279137	-0.0951413	-0.128923	0.224064	0.0105501	0.615673	-0.812335	2.12048	2.13069	1.46359	1.44532	1.03286	1.26595	-0.0372074	0.258811	0.218103	0.227641	0.563197	0	-0.468773	-0.984642	-0.157243	-0.323489
b0346	0.000818964	-0.000818964	1.27563	1.28059	-0.0310721	0.0310721	0.0609464	0.0130438	1.53247	1.70569	-0.355815	-0.146536	-0.0111725	-0.0426418	-0.139195	-0.255491	0.0768273	-0.0768273	0.0806379	0.185782	0.1418	-0.0366823	-1.50606	-1.5377	0.610898	0.633307	0.0158437	-0.216113	-0.0820537	0.298167	-3.25016	-3.83066	-3.01046	1.9921	2.0269	0.453872	0.535463	2.44877	2.51701	-0.291666	0.709895	0.293258	-0.650493	1.06086	0	-1.59842	-4.70473	0.166558	-0.0118811
b0347	-0.112556	0.112556	0.44132	0.899876	-0.0060063	0.0060063	0.195553	-0.149545	1.20105	1.22485	0.279952	-0.00439202	0.218643	0.51972	-0.190925	0.29185	0.163957	-0.163957	-0.163769	0.046943	0.378214	0.319443	1.60358	1.03591	0.293699	0.440923	0.496367	0.178161	0.0227422	-0.200904	-0.95651	-0.238568	-0.270062	0.239771	0.666956	0.0961292	-0.0363546	0.331245	0.543688	-0.699881	-0.332027	-0.73629	-0.417507	-0.647659	0	-0.171383	-0.985199	0.135785	-0.188506
b0348	-0.377256	0.377256	0.532837	0.458106	-0.00977583	0.00977583	-0.322977	-0.0996835	0.532307	0.564077	0.120355	0.117127	0.00825972	0.354603	0.0540597	0.402536	0.020989	-0.020989	-0.0497701	-0.393594	-0.317355	0.224081	1.46367	1.07998	0.0916521	0.179757	-0.692681	0.387646	-0.0303017	-0.357344	0.0742986	-0.0255691	-0.35802	-0.174796	-0.452687	-0.469103	-0.25088	0.524791	0.0103274	-0.741063	-0.202252	-0.376661	-0.078325	0.196939	0	-0.337737	-0.848792	-0.185933	-0.0562461
b0349	-0.357446	0.357446	0.641439	0.755148	0.311591	-0.311591	-0.360412	-0.893225	0.860939	0.727409	0.0293341	-0.332261	0.358416	-0.129212	0.0830568	-0.0109292	0.3393	-0.3393	-0.162452	-0.205857	0.574389	0.772364	1.41391	1.27657	-0.0700443	-0.510709	-0.395952	0.0638036	-0.119565	0.0557618	-0.377312	-0.628494	-0.323406	0.429253	0.360075	-0.220995	0.213603	0.340609	1.20395	0.172107	-0.00175473	-0.198158	1.04486	0.0442239	0	0.188625	-1.33407	0.014924	0.2571
b0350	0.159629	-0.159629	0.97219	0.472107	0.19536	-0.19536	-0.397599	-0.289986	0.227963	0.518793	0.151002	-0.645382	-0.389402	-0.160207	-0.444572	-0.20002	0.122709	-0.122709	-0.139728	-0.103489	-0.135648	0.175889	1.01381	0.459879	-0.248576	-0.268389	-0.562636	-0.614738	0.393296	0.221442	-0.55963	-0.467507	-0.0163766	-0.516108	-0.509967	-0.831412	-0.522458	0.56761	-0.0679771	-0.30923	-0.244628	-0.30231	0.146993	-0.330961	0	-1.32023	-0.994581	0.178049	-0.361842
b0351	-0.347024	0.347024	1.73562	1.52167	0.139515	-0.139515	0.0126078	-0.31516	0.482716	-0.14554	0.069449	-0.635851	0.0140184	-0.237686	-0.499415	-0.227571	-0.0725079	0.0725079	0.461884	0.417784	0.438292	0.614278	2.07172	0.863649	0.0400452	-0.136923	0.0210399	0.0814003	-0.41764	0.33624	-0.488446	-0.887863	-0.135851	0.498721	0.542416	0.595024	0.598029	0.475585	1.12423	0.542958	0.168402	0.277124	1.43952	-0.0249838	0	-0.967283	-1.2473	0.0215049	-0.246348
b0352	-0.224787	0.224787	0.95174	1.23435	0.122795	-0.122795	0.0349432	-0.00292844	0.631777	0.346328	-0.213152	0.23515	-0.0157903	-0.412568	-0.357809	0.0947894	0.0982976	-0.0982976	-0.825355	-0.564248	-0.254739	0.0396615	1.56308	1.39827	-0.641497	-0.168846	-0.309393	0.0974039	-0.347363	0.249959	-0.291697	0.353561	-0.384445	-0.0338811	0.0361222	-0.291572	-0.230546	0.597781	0.33206	-0.239681	0.0909647	-0.0184645	0.727618	0.716424	0	1.14121	0.141729	-0.114776	-0.0703886
b0353	-0.250948	0.250948	0.932376	1.06925	-0.194024	0.194024	-0.0541894	0.106841	0.562147	0.739468	0.276855	0.0563381	-0.615287	-0.848148	-0.844065	-0.354125	0.223463	-0.223463	-0.334089	-0.147612	0.155554	0.654752	1.46495	1.19853	-0.666918	-0.0137015	-0.466944	0.103576	-0.0981288	-0.00544745	-0.111649	0.685194	0.402494	-0.0479956	0.222107	-0.309775	-0.098882	0.777698	0.284564	0.191627	0.102848	0.169608	0.241061	0.932221	0	0.69727	0.904209	-0.258055	-0.439742
b0354	0.113651	-0.113651	-0.141587	-0.590041	0.0193705	-0.0193705	0.233928	0.213051	0.270082	-0.0647647	0.38724	0.482656	0.337642	0.221774	0.298887	0.293514	-0.0386529	0.0386529	-1.00852	-0.763786	-0.780248	-0.791251	-0.977425	-1.5042	-0.830976	-0.863083	0.734847	-0.0763074	0.0745469	0.00176047	-0.337003	0.754379	0.177326	-1.46765	-1.75014	-1.57212	-1.24636	-0.981685	-1.05331	0.19648	0.00774316	0.229394	-0.604535	0.871013	0	0.871764	1.02588	-0.146516	-0.214873
b0355	-0.0837059	0.0837059	0.155367	-0.215557	0.0326967	-0.0326967	-0.397419	-0.876733	-0.837831	-0.757661	-0.397099	-0.564723	-0.408559	-0.204616	-0.215287	-0.184291	-0.104325	0.104325	0.661856	0.799905	1.88757	1.81309	0.65063	0.866579	0.171442	0.376249	-0.0297555	0.00858542	-0.176679	0.168094	-1.11045	-0.309861	-0.505183	0.0996515	-0.086915	0.335092	0.420993	0.1001	0.0956072	-0.782796	-1.4144	-1.62828	-0.832508	-0.490906	0	-0.568696	-0.831568	-0.0404791	-0.0680608
b0356	-0.0807784	0.0807784	0.685266	0.841157	0.0630041	-0.0630041	-0.548745	-0.506692	0.269249	0.321926	-0.295398	-0.346552	-0.160264	-0.240782	0.144458	0.25496	0.000889726	-0.000889726	0.482888	0.378221	1.03523	1.05441	0.533412	0.668054	0.373679	0.532019	-0.155502	0.0986826	-0.000761284	-0.0979213	-0.510226	-0.44849	-0.327826	0.0196147	0.070879	0.0305703	-0.170876	-0.220715	-0.15497	-1.46472	-1.82621	-1.91224	-0.650517	0.0133912	0	-1.35524	-1.832	-0.193477	-0.230172
b0357	0.00633852	-0.00633852	0.10014	0.250072	-0.091451	0.091451	-0.819292	-0.828047	0.608577	0.484031	-0.960026	-0.76161	-0.636855	-0.519323	-0.434058	-0.44927	-0.085898	0.085898	-0.3898	-0.241547	0.423161	0.0850482	-0.207717	-0.215037	0.547359	0.0459073	-0.0492489	-0.0426395	0.235886	-0.193247	-0.714082	0.211649	-0.0732069	-0.61624	-0.615175	-0.480628	-0.911446	-0.0379433	0.00506115	-0.829465	-1.58863	-1.91277	-0.692975	-0.29538	0	-2.77828	-1.82102	-0.203247	-0.288781
b0358	0.0683385	-0.0683385	0.226202	0.50869	-0.00578859	0.00578859	-0.118184	-0.339727	0.473865	0.395593	0.902858	0.866579	0.676086	0.230004	1.41897	1.21804	0.393175	-0.393175	0.124895	-0.0281032	-0.232385	-0.488161	0.633483	0.663464	0.919989	0.897145	-0.0242499	-0.178752	0.117477	0.0612751	0.444647	-0.593943	0.111041	0.650775	0.041217	0.379688	0.000894291	-0.569677	-0.673646	-0.398141	-0.63425	-0.283826	-1.19605	0.00709997	0	-0.242239	0.532272	-0.569642	-0.449983
b4579	-0.133312	0.133312	0.157177	0.0879821	-0.0926896	0.0926896	0.0472412	0.083414	-0.200472	-0.806216	0.419007	-0.154748	0.371135	-0.100072	0.787043	0.5539	0.367174	-0.367174	-0.0885425	0.290903	-0.184614	-0.0425068	1.9064	0.612498	0.20647	0.15963	0.232703	-0.25765	0.0719592	0.185691	0.539993	1.33769	-0.074798	0.702566	0.0360406	0.273447	0.0880067	-1.04027	-1.24222	-0.220165	-0.0454278	0.497136	-1.67599	-0.50254	0	-0.86782	0.478855	-0.141353	0.0258646
b0360	0.271387	-0.271387	-0.360196	-0.360196	-0.0290752	0.0290752	-0.289211	0.0419387	-0.289211	-0.289211	-0.289211	0.906735	-0.289211	-0.289211	-0.289211	-0.289211	-0.289211	0.289211	0.159583	0.116722	0.687329	-0.271387	0.887836	1.30335	-0.289211	0.538974	0	0	0	0	0	0	0	0.421974	-0.271387	0.111212	0.0915507	-0.271387	-0.271387	-0.271387	-0.271387	0.145641	-0.271387	-0.772096	0	-0.772096	-0.772096	-0.108948	-0.108948
b0361	0.0507355	-0.0507355	-0.0858013	0.190529	-0.221204	0.221204	0.0214671	0.229016	0.790593	0.256953	0.203055	-0.144923	0.398317	0.102332	0.63279	0.497722	0.114026	-0.114026	0.586321	0.987716	0.0634662	-0.402436	0.68235	0.734463	0.730929	0.691771	0.254201	-0.141694	-0.375423	0.517117	-0.361928	0.567581	0.0943931	0.595457	0.151716	0.393407	0.145718	0.110747	0.83212	-0.402436	-0.0581064	-0.0566954	-0.402436	-0.362792	0	0.323361	0.851003	-0.0458229	-0.0285431
b0363	-0.152833	0.152833	0.911129	0.807744	-0.296353	0.296353	0.253347	0.237184	0.232157	0.742675	0.959926	0.63458	0.117012	0.49504	0.715515	0.549229	0.40708	-0.40708	-0.093606	0.201475	0.0953775	-0.0272789	1.67818	1.27754	0.848934	0.703678	0.018025	-0.268281	-0.183165	0.451446	0.459738	1.06522	0.111398	0.289092	0.377836	0.482215	0.594258	0.222076	-0.264108	-0.953063	-0.410961	-0.263423	-0.346856	0.0452705	0	-0.59407	0.675271	-0.1547	-0.493991
b0365	0.0782452	-0.0782452	1.34036	1.481	0.0355404	-0.0355404	1.13089	1.4203	0.10547	-0.24042	1.12932	1.0831	0.147096	-0.0714425	0.133624	0.156432	0.196878	-0.196878	0.361827	0.549039	0.673894	0.359831	2.0464	1.67849	0.0835115	0.40735	-0.652886	-0.179596	0.250833	-0.0712374	-0.6501	0.32183	-1.56698	-0.118362	0.0752174	0.599777	-0.0839885	-0.849085	-1.10636	0.806123	1.15053	0.937442	-0.0865328	2.03843	0	1.0993	1.32189	0.27993	0.25536
b0366	0.111863	-0.111863	1.32889	1.78197	0.523541	-0.523541	0.800769	0.847123	-0.0208246	-0.438232	0.467521	0.243051	-0.799082	-0.488349	-0.120297	0.0817965	-0.101301	0.101301	0.49126	0.794844	0.98104	0.531234	2.14676	1.62107	-1.20428	-0.910126	0.489856	-0.271942	-0.00680532	0.278747	0.365633	1.68783	-1.40355	0.610452	0.649081	1.11144	0.560238	-0.232866	-0.6383	0.815087	0.442407	0.539999	0.0158474	0.636853	0	-0.463888	0.147952	0.349527	0.163718
b0367	0.141698	-0.141698	1.01926	1.32604	-0.253136	0.253136	0.510803	0.843348	0.829125	0.715846	0.377058	0.835519	-0.47244	-0.307349	0.375992	-0.0736024	0.156666	-0.156666	-0.204421	-0.0923837	-0.217558	0.212188	1.60686	1.56816	-0.459221	-0.135116	-0.180288	-0.077256	0.0814822	-0.00422623	1.08659	0.986118	-0.640031	0.316547	-0.0867602	0.138925	-0.0375185	-1.63351	-0.962469	0.546551	0.176774	0.457158	0.566268	1.49078	0	0.37797	0.954825	0.0577345	-0.124672
b0368	0.00151379	-0.00151379	1.51984	1.5808	0.0657534	-0.0657534	0.0380488	0.252514	0.200818	0.194968	0.186519	0.302008	-0.538431	-0.271568	-0.0508104	-0.332878	-0.0519426	0.0519426	0.448869	0.525855	0.649867	0.743416	1.82208	1.87362	-0.829791	-0.409698	0.258393	0.22743	-0.0025675	-0.224862	0.497083	1.28156	0.434194	0.764062	0.66247	0.948417	1.19245	-0.457312	0.574749	0.36272	0.426824	0.169131	0.53342	0.195204	0	-0.0018809	0.929859	-0.0746317	-0.214113
b0369	-0.0618917	0.0618917	0.701562	0.694008	-0.0494524	0.0494524	0.24907	0.275375	1.0597	1.10406	0.0384239	0.166525	-0.0419161	0.00253669	-0.252875	-0.124575	-0.0919883	0.0919883	0.624032	0.467237	0.364272	0.208876	0.540961	0.479355	-0.462196	-0.327843	-0.427499	-0.0640654	-0.0177729	0.0818383	0.0581918	0.281879	-0.140838	-0.113924	0.0737429	0.379992	0.176255	-0.507864	-0.374532	-0.332479	-0.343342	-0.304303	0.056891	-0.503889	0	-0.277213	-0.00674394	-0.126409	-0.187617
b4580	0.0148874	-0.0148874	1.05238	1.27649	-0.0245907	0.0245907	-0.216252	-0.287487	-0.111002	0.0632457	0.552446	0.748757	0.173623	0.0564006	0.661303	0.52523	0.107486	-0.107486	-0.152329	-0.0224824	-0.14441	-0.270622	1.19725	0.90783	0.0297235	0.1505	-0.0705266	-0.219609	0.0502102	0.169399	0.257028	0.162578	0.133467	0.140993	0.0479729	-0.206187	-0.0606597	-0.280145	-0.209214	-0.371065	-0.0843388	-0.231184	-0.289331	0.374132	0	0.0959285	0.423628	-0.321549	-0.431903
b0372	-0.0645036	0.0645036	0.820544	0.875006	-0.00570698	0.00570698	0.22796	0.18011	-0.0538915	0.152121	0.239044	0.251043	-0.0525842	-0.20943	-0.170637	0.0775169	0.11046	-0.11046	0.488262	0.39209	0.0638728	0.174627	1.23364	0.875259	-0.162116	-0.422681	-0.0067584	-0.0250034	-0.0477939	0.0727973	0.454256	1.00058	-0.0238341	0.184689	0.34847	0.275033	0.359225	-0.362849	-0.0206681	-0.208145	-0.335104	-0.174105	0.47645	-0.109277	0	-0.131751	0.403547	-0.204299	-0.493234
b0373	-0.0308549	0.0308549	0.34733	-0.100817	0.114268	-0.114268	-0.0344679	0.221988	0.366426	0.259361	0.95928	1.08683	0.498805	0.223919	0.272423	0.585433	0.044476	-0.044476	1.46311	1.26875	-0.270282	0.101001	1.81914	1.39633	-1.06901	-0.729609	0.861193	-0.195619	0.10592	0.0896989	0.847295	0.87052	0.659177	1.05885	1.37067	1.25273	1.14117	-0.883995	-0.496547	-0.26823	-0.372535	-0.522946	-0.232014	0.27729	0	0.287047	0.607415	-0.319361	-0.176732
b0375	0.425496	-0.425496	-0.134097	0.0812735	0.341415	-0.341415	-0.129004	0.252471	0.551386	0.548978	0.434833	0.460563	0.202037	0.336371	-0.129004	0.440037	0.129004	-0.129004	-0.157424	0.0203378	0.371872	0.504971	2.95363	2.56798	0.375784	0.966637	-0.350342	0.84938	0.178686	-1.02807	1.41655	1.91675	2.41863	0.020147	-0.00329318	0.852488	-0.201734	0.270725	0.0526123	-0.168167	-0.167652	0.0528913	-0.425496	0.0286092	0	0.810765	0.891252	-0.178957	-0.172755
b0376	-0.178797	0.178797	0.56318	0.67419	0.0385345	-0.0385345	0.368738	0.2915	0.389106	0.402198	0.801131	0.700942	0.686155	0.733319	0.870589	0.748592	0.0294339	-0.0294339	-0.0461453	0.00632501	0.308379	0.181212	0.101875	0.530249	-0.902145	-0.832868	-0.308649	-0.117893	-0.0715125	0.189406	0.184916	0.593152	0.0113289	0.667336	0.664117	0.236649	0.117303	0.629805	0.703845	-0.102682	-0.101916	-0.0515889	0.262069	0.204176	0	-0.105127	-0.943422	-0.183108	-0.144732
b0377	-0.0351326	0.0351326	0.618092	0.693273	0.0672638	-0.0672638	-0.0317706	-0.0806108	0.232751	0.296515	-0.00886955	0.115808	-0.0886846	-0.00420358	0.369722	0.532367	0.0236602	-0.0236602	-0.263417	-0.595741	-0.319556	-0.328302	-0.0727002	-0.102141	-0.671648	-0.753577	0.0485697	-0.191704	0.0362985	0.155405	-0.0787986	0.454525	0.00257107	-0.766554	-0.757305	-0.517398	-0.424641	-0.238045	-0.11907	-0.0982755	-0.247284	-0.298259	0.0763891	-0.543031	0	1.19251	0.612201	-0.14672	-0.166918
b0378	0.136782	-0.136782	0.760656	0.519961	-0.0635029	0.0635029	0.328243	0.377694	0.0196508	0.0414065	-0.146145	-0.193279	-0.286564	-0.26503	0.347836	0.0964345	0.0862165	-0.0862165	0.246652	0.261315	0.256031	0.0200079	0.480676	0.352424	-0.623394	-0.641587	-0.207489	0.00761869	0.0269158	-0.0345345	0.212554	0.652895	-0.0490645	0.0412839	0.20754	0.314612	0.323736	0.223406	0.37224	0.106106	0.0613854	-0.157876	0.717417	0.338718	0	1.06775	0.419033	-0.103698	-0.155669
b0379	0.348613	-0.348613	3.0401	3.05644	0.167542	-0.167542	0.353471	0.262651	0.955083	0.603818	0.660444	-0.104041	-0.671041	-0.952162	-0.605646	-0.321258	0.123976	-0.123976	1.02225	0.959388	1.13691	0.482391	3.14447	2.40811	1.52333	1.11643	3.89998	0.193127	-0.414134	0.221007	1.0394	0.7987	0.876102	2.04802	1.41549	0.672925	0.945226	1.72456	1.13974	0.317141	0.450417	1.06051	1.43647	2.78954	0	1.60503	0.543641	0.320934	0.181263
b0380	-0.0177996	0.0177996	-0.991782	-0.990104	0.00261651	-0.00261651	0.888252	0.454996	0.493535	0.0231715	1.25068	0.807668	0.74546	0.662471	0.57641	-0.0676407	-0.00482151	0.00482151	-1.22089	-1.52485	-1.04485	-1.18505	-0.682926	-1.11306	-0.708495	-0.148967	0.0510091	-0.0165166	-0.0591693	0.0756859	-0.719907	1.1426	0.773631	1.49155	1.18946	0.187815	0.430501	1.48979	1.74385	2.16994	2.16028	2.22351	-1.18896	3.6927	0	4.39195	2.89577	-0.0642318	-0.198053
b0381	-0.0752879	0.0752879	0.88295	0.778277	-0.0251019	0.0251019	-0.0262116	0.0310501	0.358063	0.26883	0.64772	0.743424	0.341007	0.412196	0.664107	0.550809	0.0512408	-0.0512408	-0.256525	-0.265211	-0.244088	-0.0800111	0.200084	0.236394	-0.218185	-0.209273	1.02556	-0.0193476	0.020084	-0.000736475	1.5091	1.90866	1.03787	-0.385333	-0.401562	-0.324189	-0.31164	1.01506	1.08818	-0.341419	-0.11725	-0.140312	0.409308	-0.65439	0	-0.575701	0.666003	-0.401414	-0.308853
b0382	0.165992	-0.165992	0.102061	-0.413145	-0.137574	0.137574	-0.161667	-0.0403522	0.92715	0.851035	0.0566925	0.105177	-0.316154	-0.124912	0.743196	0.975459	0.314398	-0.314398	-0.259456	-0.442139	-1.10306	-1.02265	0.46033	0.489341	-1.25775	-1.30066	0.498456	0.134166	0.226371	-0.360537	0.134468	0.066456	1.10635	-0.201285	-0.238486	-0.162944	0.111517	1.3204	1.42172	0.240155	0.253857	0.444687	0.0767164	0.22051	0	-0.0164964	-0.0170788	-0.330664	-0.288101
b0383	-0.17453	0.17453	-0.397935	-0.684345	0.104809	-0.104809	0.357509	0.310329	-0.309783	-0.529867	1.05029	0.899608	0.884654	0.937766	1.65018	1.75587	0.07477	-0.07477	0.262747	0.0361668	-0.0816892	-0.086519	0.811728	0.831512	-0.700358	-0.331382	0.466254	-0.140402	0.00697476	0.133428	-0.322704	-0.303275	1.02653	0.100642	0.0889507	0.522724	0.453901	0.0977029	-0.0188554	-0.359106	-0.0926988	-0.108355	-1.08272	-0.863831	0	0.793867	0.183174	0.276496	0.0585864
b0384	0.046732	-0.046732	1.65645	1.37744	-0.0713594	0.0713594	-0.621643	-0.482393	1.02807	0.939897	-0.327017	-0.039522	-0.669924	-0.574721	0.205772	0.138308	0.262403	-0.262403	-0.269301	-0.266423	-0.632678	-1.16708	0.0404223	0.31101	0.220738	0.0267151	-0.360505	0.0803028	-0.0239636	-0.0563393	-1.27952	-1.81446	-0.105405	-0.0818545	-0.40827	-0.453141	-0.0663472	0.871698	0.720752	-0.486197	-1.22998	-1.22356	-0.787184	0.394446	0	0.0606545	-1.57933	-0.800202	-0.934391
b0385	-0.155532	0.155532	1.13456	0.797518	-0.112504	0.112504	-0.1211	-0.216213	0.167498	0.241684	0.704398	0.77365	0.0859096	-0.0994828	0.307718	0.306501	0.266873	-0.266873	-0.138548	0.673747	0.316185	0.205735	1.78066	1.31557	0.24518	0.0763254	-0.224865	0.000717268	-0.0796385	0.0789212	-0.940394	0.641507	-0.618514	0.322483	0.40913	0.216759	0.368472	0.669602	-0.179174	-0.527637	-0.140374	-0.828113	-0.167227	1.94931	0	1.12054	1.21452	-0.104219	-0.542684
b0386	0.00651511	-0.00651511	0.0390335	-0.0728508	0.0401317	-0.0401317	1.15077	1.23231	0.281921	0.2238	0.865917	0.812308	0.652758	0.593983	0.647718	0.704044	-0.0947461	0.0947461	0.712848	0.706866	0.203907	0.331465	0.372681	0.406699	-0.597254	-0.284898	-0.0697131	-0.0352689	-0.0953629	0.130632	-0.271567	-0.132204	-0.696452	0.167595	0.262042	0.508959	0.433615	0.581937	0.6953	-0.40963	-0.482549	-0.442602	0.335005	-0.671264	0	-1.10257	-1.0613	-0.22721	-0.201713
b0387	-0.279644	0.279644	0.00929359	0.124213	0.068406	-0.068406	0.198802	0.130073	0.148579	0.0991451	-0.119503	-0.022863	0.0375195	-0.0151185	-0.158022	-0.13462	-0.0442778	0.0442778	-0.176634	-0.362693	-0.838088	-0.752336	-0.217167	-0.375098	-0.699262	-0.420637	0.0524749	-0.176343	0.0452078	0.131135	0.728081	1.2181	0.242958	-0.711915	-0.680259	-0.410299	-0.398543	-0.434169	-0.586338	-0.401953	-0.0910285	-0.0772435	-0.144232	-0.541032	0	1.16437	1.56129	-0.270068	-0.139646
b0388	0.00825159	-0.00825159	-1.83761	-1.75625	-0.0208296	0.0208296	0.253176	0.283004	-2.16493	-1.97109	-0.920832	-0.795187	-0.689047	-0.752937	-0.818122	-1.19728	0.148095	-0.148095	-0.0455371	-0.0128701	-0.361766	-0.287332	-1.63309	-1.98298	-1.92296	-1.89411	0.192719	-0.0515202	0.0249437	0.0265765	0.81601	0.954348	-1.65332	0.159091	0.162833	-0.906772	-0.536184	-1.6532	-1.7552	-0.71277	-0.611362	-0.595297	0.109271	-0.00356872	0	-0.59726	0.0862996	-0.0384132	0.0768013
b0389	0.131463	-0.131463	-0.108715	-0.36361	-0.108219	0.108219	0.437343	0.332012	1.80457	1.90163	0.903171	0.874215	0.984878	0.762716	0.432082	0.177256	0.212184	-0.212184	-0.74595	-0.593346	-0.852855	-0.734157	-1.48634	-1.19661	1.14294	1.00451	0.852847	-0.13376	0.151758	-0.0179989	0.357682	0.378383	-0.392909	-0.228838	-0.431844	-1.56704	-1.05351	-1.27616	-0.688618	-0.360543	-0.561972	-0.617122	-1.17089	0.310052	0	-0.0573872	0.325147	-0.0648994	-0.0544963
b0390	0.146417	-0.146417	0.197678	0.172505	-0.0270121	0.0270121	0.282433	0.0665673	0.321034	0.57745	0.2517	0.447166	0.0813014	0.0567918	0.0503252	-0.305483	-0.0256014	0.0256014	-0.397565	-0.46872	-0.210221	-0.396802	-0.521468	-0.392269	0.60714	0.854503	0.562642	-0.00766665	0.0868349	-0.0791683	-0.674576	-0.898584	0.0167725	0.488006	0.466319	-0.389198	-0.195463	0.163814	0.28724	0.510388	-0.160501	-0.375143	0.0357306	2.49617	0	1.00659	0.460007	-0.091332	-0.0359963
b0391	-0.0257283	0.0257283	-0.517461	-0.596501	0.0434751	-0.0434751	-0.388817	-0.4867	0.164713	0.262625	-0.641081	-0.948026	0.115168	0.105195	-0.0403256	-0.1541	0.0542182	-0.0542182	0.600402	-0.0724248	-0.179115	-0.123403	0.661	0.553093	-0.375105	-0.715953	-0.562992	-0.0695101	-0.0186647	0.0881747	-0.402243	0.0565895	0.642243	-0.189678	-0.103454	0.679823	0.296652	-0.14606	-0.0483139	-0.0739469	-0.33285	-0.242274	-0.66993	-1.07786	0	-0.216457	0.447034	-0.477359	-0.566602
b0392	-0.0434495	0.0434495	0.0256371	0.454451	-0.126965	0.126965	0.322784	-0.12293	0.0669823	0.193365	0.932168	0.482051	0.415713	0.195168	1.36129	1.02364	0.0708733	-0.0708733	-0.132093	0.190073	-0.583738	-1.15348	0.552733	0.08077	0.258013	0.1994	0.386127	-0.0706393	0.06252	0.00811929	0.845416	0.0762813	0.419924	0.142598	0.315239	-0.0472188	0.335985	-1.28342	-1.39962	0.0443471	-0.424912	-0.0804477	-0.353935	-0.450867	0	-0.457767	0.737079	-0.363265	-0.682437
b0393	0.018996	-0.018996	0.213251	0.127727	0.114988	-0.114988	0.205792	0.282517	0.0539476	-0.166839	-0.0765078	-0.0387867	-0.227153	-0.282056	-0.440313	-0.367152	-0.119945	0.119945	0.54129	0.573154	0.0633294	0.0267789	-0.355064	-0.301826	-0.857876	-0.887943	-0.65966	-0.0385839	-0.106858	0.145442	-0.256849	-0.400727	-0.899968	-0.243596	0.00731126	0.0768287	0.0738739	-0.500123	-0.446618	-0.245512	-0.244132	-0.244558	0.189591	-0.260808	0	-0.723398	-1.60239	-0.0132836	-0.126898
b0394	-0.177154	0.177154	1.05741	0.789657	0.041843	-0.041843	0.341261	0.430211	1.16847	0.653165	-0.605553	-0.370277	-0.180611	-0.144927	0.342172	0.33698	0.207111	-0.207111	-0.580034	-0.387138	-0.449791	-0.177097	-0.191088	-0.241348	0.973672	0.924558	-0.522451	0.0545403	-0.141788	0.0872482	-0.37495	1.14916	0.433094	-0.201858	-0.385084	-0.0540899	-0.284313	1.6115	1.791	0.494347	0.430035	0.264274	0.279377	1.29025	0	1.26246	0.596165	-0.0461363	-0.456665
b0396	-0.0202196	0.0202196	0.291989	0.54517	0.256102	-0.256102	-0.131399	-0.165402	-0.320017	-0.104337	0.59255	0.674474	0.216224	-0.101697	0.405984	0.300589	0.066925	-0.066925	0.100273	0.289991	0.528842	0.423725	0.897602	0.657655	-0.832612	-1.09727	0.425552	0.108913	-0.262805	0.153892	0.00966828	0.900808	0.223682	0.225335	-0.0785762	-0.0324201	-0.00644774	-0.720577	-0.650037	-0.150913	-0.36748	-0.337851	-0.255178	0.171519	0	-0.0358645	0.511438	-0.368328	-0.433869
b0397	-0.0419967	0.0419967	0.33224	0.265062	0.00260533	-0.00260533	0.221783	0.175635	-0.0606967	-0.179308	0.269137	0.192321	0.0592445	0.0491887	0.11109	0.10743	-0.0459422	0.0459422	0.32738	0.400506	-0.0611088	-0.10056	0.320973	0.236676	-0.769307	-0.519085	-0.0326072	-0.0550868	-0.00782348	0.0629103	-0.0469263	0.00659887	-0.276268	0.17865	0.171241	0.103958	0.161224	-0.24885	-0.223369	-0.155596	-0.142555	-0.0948872	0.202531	-0.27787	0	-0.122028	-0.789661	-0.000527391	-0.0500028
b0398	-0.147635	0.147635	-0.0306016	-0.252966	-0.0711567	0.0711567	0.207074	0.0732675	-0.520381	-0.45233	0.175826	0.245935	0.109464	-0.00932132	-0.0135437	-0.0189971	-0.130307	0.130307	0.482483	0.494599	0.127175	0.0729791	0.222232	0.263578	-0.895312	-0.804971	0.193816	0.0176667	-0.0428132	0.0251464	0.570271	0.553213	-0.25931	0.199952	0.138311	0.0599843	0.208425	-0.611169	-0.770797	-0.291466	-0.541547	-0.365131	-0.0430316	-0.309697	0	-0.0625089	-1.05655	-0.0511239	-0.0379151
b0399	0.0220112	-0.0220112	0.787291	0.946158	-0.042602	0.042602	-0.00138148	0.167661	0.235779	0.525347	0.42057	0.437219	-0.0292262	-0.164899	0.285884	0.411562	0.0775684	-0.0775684	0.077463	0.282244	0.0586429	0.0970708	0.305453	0.203501	-0.815622	-0.711384	-0.157003	-0.138673	-0.0571558	0.195828	0.294446	0.0787177	-0.0660811	-0.19273	-0.160796	0.446131	0.491131	-0.289369	0.129266	-0.263271	-0.154227	-0.169851	-0.319608	0.875343	0	0.321796	0.171398	-0.338531	-0.346266
b0400	-0.106357	0.106357	0.720756	0.727527	-0.112803	0.112803	0.370444	0.17556	0.365786	0.347932	0.195795	0.35398	-0.0138457	-0.0854132	0.327568	0.0887982	0.0903688	-0.0903688	-0.064733	0.0667204	-0.324378	-0.185202	0.487963	0.233856	-0.525032	-0.274756	-0.450102	-0.0729292	-0.0544241	0.127353	0.0453299	0.400554	-0.464088	-0.194979	-0.184669	-0.076292	-0.0301917	-0.315884	-0.011732	-0.464966	-0.173741	-0.510162	-0.290159	0.440633	0	-0.0540148	-0.304072	-0.482012	-0.230053
b0401	-0.0481044	0.0481044	2.14867	2.44892	0.0596564	-0.0596564	0.453688	0.350788	0.496615	0.745196	-0.60291	-0.511526	-0.550786	-0.501253	-0.423543	-0.466157	-0.0758689	0.0758689	1.15858	1.08156	1.15407	1.06062	2.08892	2.25276	-0.541914	-0.123861	0.752287	-0.0632104	0.0339331	0.0292773	2.05868	2.47354	1.297	0.313255	0.273405	0.527415	0.641866	0.768109	0.724074	0.0081849	-0.25586	-0.14244	1.16405	-0.575891	0	0.968955	1.45534	-0.375898	-0.328416
b0402	-0.0295665	0.0295665	0.623496	0.548973	0.0305314	-0.0305314	0.421299	0.424806	-0.944291	-0.861726	0.40973	0.472927	0.187366	0.23143	-0.147437	-0.146706	-0.0639793	0.0639793	-0.0243742	0.180405	0.277235	0.113481	-0.0967982	-0.210028	-0.675393	-0.289293	0.439749	-0.00717075	0.0727619	-0.0655912	1.14225	1.50685	0.438556	-0.0178248	-0.233135	-0.104198	-0.302794	-0.182194	-0.211836	-0.128854	-0.0691022	-0.127094	0.565377	-0.24549	0	0.594202	1.46194	-0.184779	-0.136665
b0403	-0.051154	0.051154	0.61145	0.749012	0.0558415	-0.0558415	-0.0689683	0.0532289	0.0890919	-0.0127944	-0.0804784	-0.013335	-0.109316	-0.301612	-0.279382	-0.429906	0.0931808	-0.0931808	-0.0349093	0.146239	0.00531317	0.28088	0.446868	0.261632	-0.17273	-0.204805	0.40982	0.0657348	-0.153277	0.0875419	0.404898	0.435591	0.178243	-0.106274	-0.0237261	0.141047	0.118939	-0.309691	-0.41813	-0.0525318	-0.0935263	-0.218104	0.0639921	-0.510843	0	-0.483816	0.0799571	0.0549697	0.0354879
b0404	-0.0671567	0.0671567	1.08384	1.22117	-0.140013	0.140013	-0.235486	-0.168369	-0.463393	-0.207662	0.606806	0.498068	0.0740283	-0.165818	0.0488953	-0.0981502	-0.253641	0.253641	0.475468	0.538857	0.304355	0.228396	0.161779	0.101068	0.0434477	0.188406	0.589688	-0.0975888	0.00732228	0.0902666	-0.673806	-0.309368	-0.441445	0.126407	0.13833	0.204375	0.11985	-0.410023	-0.564516	-0.274333	-0.517405	-0.450347	-0.659934	0.49207	0	0.224819	-0.281999	-0.144107	-0.238745
b0405	-0.0835504	0.0835504	-0.610022	-0.613833	0.0562195	-0.0562195	0.653457	0.891153	-0.977475	-0.817503	-0.24229	-0.0813947	0.0597671	0.0585328	-0.30679	-0.584718	-0.199586	0.199586	-0.0723094	0.0346183	-0.143662	-0.251751	-1.16636	-1.17678	-0.420194	-0.126042	0.553891	-0.103433	0.132164	-0.0287313	-0.208985	0.0386457	-0.731495	-0.444598	-0.506597	-0.690431	-0.578853	-1.0376	-0.980932	-0.402834	-0.358058	-0.376398	0.100033	-0.559691	0	-0.451499	-0.625186	0.0949016	0.105644
b0406	-0.0470677	0.0470677	-0.646928	-0.802363	-0.0261782	0.0261782	0.52237	0.544956	-0.969872	-1.04559	0.278126	0.198725	0.304676	0.329573	0.0527435	0.0497831	-0.23809	0.23809	-0.231359	-0.243426	0.166109	0.0667492	-0.677629	-0.829755	-1.39624	-1.20323	0.745701	0.0105474	0.046678	-0.0572254	-0.465957	-0.37993	-0.482122	-0.529739	-0.667388	-0.509253	-0.196455	-0.442518	-0.443374	-0.0477296	-0.223061	-0.252245	0.0485148	-0.429758	0	-0.374428	-1.31242	0.25168	0.264199
b0407	0.117382	-0.117382	-0.504915	-0.569535	-0.00530285	0.00530285	-0.133736	-0.0985401	-0.861055	-0.794372	-0.616726	-0.506981	-0.487772	-0.320412	-0.400194	-0.563544	-0.0686807	0.0686807	-0.247296	-0.0215535	0.0948195	0.172194	-0.226943	-0.47911	-1.20236	-1.34866	0.105745	0.0540615	0.0226425	-0.076704	0.445258	0.472274	-0.260971	-0.324369	-0.344697	-0.110946	0.192307	0.331701	0.374256	0.323408	0.330383	0.372051	0.257152	-0.379838	0	-0.906297	-0.404597	-0.0384061	-0.111124
b0408	-0.066853	0.066853	-0.128255	-0.0699371	-0.00397334	0.00397334	0.249628	0.265081	-0.581143	-0.680563	-0.173157	-0.142915	-0.117866	-0.164157	-0.407804	-0.464318	-0.08454	0.08454	-0.427279	-0.046027	0.0702707	-0.00779242	-0.771411	-0.719764	-0.409739	-0.420403	0.068961	-0.0718607	-0.0300538	0.101914	0.0718611	0.293689	-0.761956	-0.127656	-0.168805	-0.153129	-0.0612697	0.166946	0.217828	0.13956	0.216048	0.259422	0.345395	-0.774587	0	-1.00162	-0.670785	0.0646425	0.0955059
b0409	0.0192249	-0.0192249	-0.286282	-0.147916	0.0439603	-0.0439603	0.238947	0.232682	-0.679357	-0.804887	0.154547	0.169775	-0.0032406	0.0670007	-0.328901	-0.305593	-0.0799076	0.0799076	0.0979683	0.0378292	0.33082	0.29311	-0.673314	-0.767638	-0.393381	-0.315291	0.488444	-0.0694235	0.0428869	0.0265366	0.257695	0.604257	-0.778088	0.230353	0.243686	0.025841	-0.0204593	0.161721	0.247957	0.424089	0.285432	0.314294	0.0202985	-0.125824	0	0.147887	0.349979	0.0171123	-0.0399594
b0410	0.0403153	-0.0403153	-0.906412	-1.12716	-0.0586896	0.0586896	0.507131	0.598366	-0.0880718	0.0677423	0.312532	0.389973	0.214634	-0.067576	0.664752	0.401271	-0.100776	0.100776	-0.282975	-0.198797	-0.93566	-1.11158	0.564519	0.489792	-2.41281	-1.82817	0.51935	-0.0240171	-0.0680383	0.0920554	0.62419	1.02746	1.12672	0.382381	0.110277	0.0364289	0.626089	-0.313635	-0.159342	0.455532	0.75869	0.727871	0.0409325	-0.278125	0	-0.520964	0.0336377	-0.135173	-0.161865
b0411	-0.022085	0.022085	-3.19741	-3.55009	-0.00634836	0.00634836	0.890391	0.903538	-1.91282	-1.77306	-0.439297	-0.411582	0.119966	0.0853962	-0.527217	-0.381899	-0.349211	0.349211	-0.252623	-0.459203	-0.407015	-0.345272	-0.738088	-0.7948	-1.941	-1.9177	-1.78911	-0.0506399	0.0769162	-0.0262763	-0.894605	-0.677305	0.121527	-0.882731	-0.928252	-1.0532	-1.0974	-1.15683	-1.22357	-0.718422	-0.582599	-0.553114	-0.235222	-0.459511	0	-1.61498	-1.6481	0.273555	0.264336
b0412	0.0157077	-0.0157077	0.943647	0.828865	0.13203	-0.13203	-0.449556	-0.154273	0.534354	0.755817	0.364118	0.199136	0.115747	0.0337451	0.0574148	0.485565	-0.0424236	0.0424236	0.778031	0.426936	-0.282406	0.341126	1.32531	1.27552	0.321485	-0.127087	1.14483	-0.197557	0.0696763	0.127881	0.0774009	-0.00960191	-0.10358	0.368984	0.193115	0.459573	0.417085	-0.848298	-0.666	-0.0936419	-1.26546	-0.731602	-0.526603	0.058898	0	-0.539507	0.195467	-0.424233	-0.248639
b0413	0.00866378	-0.00866378	0.376798	0.289337	-0.0647294	0.0647294	0.0508461	0.0649103	0.473048	0.239415	-0.100873	-0.118788	-0.353295	-0.294264	-0.461523	-0.279596	0.139227	-0.139227	-0.795869	-0.639186	-0.652301	-0.678105	-0.547172	-0.416153	-0.344806	-0.373708	0.14814	-0.003441	0.0459846	-0.0425436	-0.133279	0.387073	0.0787594	-0.643482	-0.632383	-0.706063	-0.651088	0.0153559	0.219967	0.259649	0.148633	0.155229	0.078038	0.527037	0	0.549495	1.04432	-0.130605	-0.170744
b0414	-0.0952093	0.0952093	0.589609	0.586618	0.0155347	-0.0155347	-0.0276471	-0.0124374	0.0776464	0.214455	0.137696	0.25893	0.0229784	0.0411781	-0.0951975	-0.0172678	0.0271345	-0.0271345	-0.201331	-0.10275	-0.0483353	-0.112898	-0.0615828	0.0304667	-0.43528	-0.271244	-0.441777	-0.0709719	-0.00222685	0.0731987	0.344891	0.322264	0.0569226	-0.331837	-0.256624	-0.19203	-0.141293	-0.246659	-0.44562	-0.240063	-0.296157	-0.188764	-0.0238436	-0.175548	0	0.280371	0.463637	-0.174129	-0.173447
b0415	0.0478168	-0.0478168	-0.406589	-0.391613	-0.0543193	0.0543193	0.0811493	0.10863	-1.12268	-1.23133	-0.611644	-0.62812	-0.249056	-0.23167	-0.504728	-0.368812	-0.121611	0.121611	-0.388389	-0.105251	-0.357058	-0.330661	-1.30272	-1.28387	-0.853582	-0.764817	-0.210251	-0.0802959	-0.104723	0.185019	-0.0659494	0.0602733	-0.380537	-0.433244	-0.526711	-0.379387	-0.150782	-0.17733	-0.135388	0.206529	0.0399388	0.0808893	0.176207	-0.74901	0	-0.384345	0.336804	0.0998704	0.094832
b0416	-0.0429212	0.0429212	-0.678224	-0.735461	0.00116755	-0.00116755	0.3137	0.229897	-1.28342	-1.33549	-0.839376	-0.768179	-0.212391	-0.335227	-0.4797	-0.419787	-0.172028	0.172028	0.264606	0.362527	0.213338	0.340594	-0.405474	-0.0912732	-0.683343	-0.791812	-0.11997	-0.0395161	-0.0234814	0.0629975	0.204329	0.133476	-0.548402	-0.231726	-0.0603447	0.12637	0.00431359	-0.364526	-0.394398	0.178828	0.110088	0.147371	0.00343891	-0.900205	0	-0.579419	0.232328	-0.148298	-0.137803
b0417	-0.136181	0.136181	0.118989	0.298431	0.0559077	-0.0559077	0.0318014	-0.0730534	-0.490767	-0.709495	-0.0909835	-0.0736123	-0.0428863	-0.164986	-0.117732	-0.123318	-0.0855659	0.0855659	0.225653	0.319415	0.464374	0.366176	-0.577536	-0.652784	-0.518915	-0.52367	-0.39853	-0.0770175	-0.0466994	0.123717	-0.0329719	0.331455	-0.304615	0.222598	0.227423	0.368753	0.149469	0.108498	0.20938	-0.0776281	-0.261056	0.117602	0.0705209	0.684052	0	0.817937	0.711619	-0.0076192	-0.0836593
b0418	0.0884668	-0.0884668	-0.0957026	0.131951	0.119553	-0.119553	0.247105	0.0784454	-0.420686	-0.229169	0.236302	0.395394	0.0427946	0.176276	0.119303	0.0274045	-0.0446648	0.0446648	-0.524201	-0.196646	-0.194185	0.0166346	-0.146952	-0.10937	-0.848715	-0.931783	0.225109	-0.0874605	-0.0297574	0.117218	0.573255	0.997448	0.308046	-0.14612	-0.368911	-0.421882	-0.383292	-0.47843	-0.459297	0.362502	0.0592171	0.0838257	-0.0283003	0.765802	0	1.83271	2.18708	-0.0179966	-0.168366
b0419	-0.0756554	0.0756554	2.55091	2.53043	-6.54505e-05	6.54505e-05	-0.291161	-0.251495	0.904201	0.992378	-0.287873	-0.220433	-0.545259	-0.607013	0.0139438	-0.0980629	0.285726	-0.285726	-0.494844	-0.21128	-0.303322	-0.371004	0.11549	0.156075	1.21417	1.32406	-0.0795774	-0.0886838	0.0735439	0.0151399	-0.746199	-0.855436	0.422182	0.331243	0.222209	-0.132458	-0.0913436	1.08948	1.06061	-0.0212858	-0.300396	-0.198224	-0.12536	0.862664	0	1.75819	0.950282	-0.263734	-0.326433
b0420	-0.0240598	0.0240598	-0.552514	-0.441323	0.00886546	-0.00886546	0.425111	0.448833	-0.988582	-0.969636	0.106629	0.106662	0.212777	0.217267	0.116148	0.149525	-0.174044	0.174044	0.609988	0.636249	0.355643	0.337189	0.104227	0.101031	-0.400439	-0.347229	0.28277	-0.0152861	-0.0741415	0.0894276	0.141996	0.199198	-0.47056	0.61114	0.749813	0.585998	0.464731	0.48841	0.517467	0.0644533	0.0296037	0.125597	0.186392	-0.835845	0	0.0553745	-0.242314	0.0183981	0.0495947
b0421	-0.0352438	0.0352438	-0.0703698	-0.0115141	0.0242756	-0.0242756	0.263884	0.192743	-0.715841	-0.627676	0.0808849	0.0673859	0.0938706	-0.0720162	-0.164708	-0.23836	-0.215236	0.215236	0.358284	0.472347	0.0954544	0.0843274	-0.343448	-0.195397	-0.239832	-0.0988041	0.261585	-0.175378	-0.0121111	0.187489	0.0871576	0.244506	-0.20574	0.60709	0.522908	0.259909	0.21502	0.302188	0.160407	0.079813	-0.029845	0.136555	0.110896	-0.221	0	0.248474	-0.111778	0.132525	0.152054
b0422	0.0187375	-0.0187375	-0.250633	-0.189706	-0.00705968	0.00705968	0.220947	0.163432	0.417393	0.582456	0.439116	0.440248	0.375367	0.428289	0.275643	0.18918	-0.063255	0.063255	0.218708	0.282068	0.0102545	-0.246518	0.266141	0.380894	-0.272439	-0.599401	0.185756	-0.00466227	-0.0601	0.0647623	0.298049	0.548127	-0.118649	0.337444	0.588717	0.156814	0.0630182	-0.0311315	-0.164088	0.107257	-0.053014	0.0524859	-0.190607	-0.107231	0	0.205694	-0.42285	-0.0800409	0.00929662
b0423	-0.0267626	0.0267626	-0.613498	-0.550593	-0.0374489	0.0374489	0.476565	0.451641	-1.13712	-1.19485	-0.26264	-0.226898	-0.0691321	-0.0808289	-0.457864	-0.613359	-0.197793	0.197793	-0.353934	-0.369052	-0.0991352	-0.0631459	-1.13627	-1.25132	-1.11001	-0.974995	0.716812	-0.0615932	-0.0664634	0.128057	-0.244174	-0.100116	-1.00494	-0.730584	-0.844083	-0.836742	-0.965423	-0.99274	-1.2401	-0.23981	-0.364623	-0.278396	0.150752	-0.716003	0	0.158973	-0.579073	0.132702	0.166874
b0424	0.0291758	-0.0291758	0.92895	1.05501	0.00793594	-0.00793594	-0.236404	-0.226051	0.49354	0.477515	-0.910648	-0.523773	-0.6424	-0.454871	-0.44649	-0.334217	0.00960045	-0.00960045	0.94555	0.760786	0.854677	0.924726	1.03804	1.27289	0.288123	0.368447	-0.496641	0.11276	-0.15596	0.0432002	0.413608	0.75558	0.161537	0.128904	0.171795	0.544315	0.170619	0.212005	0.210241	-0.410338	-0.539282	-0.659903	0.647511	-0.668629	0	0.475854	0.320503	-0.300933	-0.244072
b0425	0.00265821	-0.00265821	0.724268	0.756314	-0.00654806	0.00654806	-0.209956	-0.130043	0.744074	0.882706	-0.126858	-0.120719	-0.37085	-0.386779	-0.0589746	-0.312865	0.0173597	-0.0173597	0.0595693	-0.0256453	-0.123036	-0.136804	0.75053	0.737136	0.610757	0.660698	0.306832	0.0480088	-0.102533	0.0545243	0.315076	0.513642	0.396001	-0.626731	-0.437065	-0.497154	-0.329361	-0.334567	-0.451345	-0.476134	-0.844938	-0.717628	0.329335	-0.400848	0	0.0777142	0.11203	-0.262318	-0.38387
b0426	-0.0458077	0.0458077	0.0908899	0.172029	0.0039958	-0.00399581	-0.271793	-0.343135	-0.422274	-0.2426	-0.19899	-0.345605	-0.343747	-0.382844	-0.284404	-0.244014	0.029122	-0.029122	-0.741242	-0.538644	-0.458796	-0.366942	-0.295529	-0.362202	-1.09596	-1.07182	-0.128018	0.0401707	0.0111292	-0.0512999	0.472075	0.330959	0.281397	-0.995229	-1.06578	-0.768431	-0.565984	-0.482712	-0.428226	-0.277547	-0.302443	-0.388786	0.365013	0.785558	0	0.41367	-0.483872	-0.364582	-0.398605
b0427	-0.316258	0.316258	-0.534229	-0.898248	0.00887083	-0.00887083	0.59665	0.446135	-0.862721	-0.744032	-0.112498	0.152454	0.050328	0.093297	-0.0795871	0.0482983	-0.236262	0.236262	-0.0371101	-0.0558198	0.167626	-0.032744	0.0602686	-0.217309	-1.16944	-1.0108	-0.237786	-0.184088	-0.0168728	0.200961	-0.479122	-0.277628	-0.918518	-0.325019	-0.325687	-0.28743	-0.517347	0.0875488	0.0055243	-0.0262236	0.0344596	-0.0346486	0.0780501	0.418198	0	0.547832	-0.348249	-0.358172	-0.163083
b0428	-0.112552	0.112552	-1.32106	-1.50386	0.0799417	-0.0799417	0.196682	0.379465	-0.241855	-0.671866	0.28045	0.267529	-0.012486	-0.0128666	-0.159236	-0.11632	-0.153436	0.153436	-0.0208707	0.0567929	0.745179	0.785575	-0.870045	-0.69564	-1.28715	-1.38759	0.12069	-0.0744878	0.0117489	0.0627389	-4.96598	-4.29901	-1.60961	0.0840512	0.142388	0.275711	-0.192108	0.861119	0.807255	0.497485	0.222531	0.328056	0.328237	-0.399214	0	-0.782174	-2.91426	0.457794	0.289675
b0429	0.0339048	-0.0339048	-1.05711	-1.07273	0.0417611	-0.0417611	0.0613071	0.22024	0.0218351	-0.385674	0.00615209	0.0519467	-0.216443	-0.071765	-0.404613	-0.235905	-0.0821492	0.0821492	-0.755859	-0.686969	0.210992	0.209521	-0.78202	-0.875477	-1.02657	-1.12654	0.298539	-0.0602481	-0.00868463	0.0689327	-5.71655	-4.96755	-1.87722	-0.418352	-0.408583	-0.746669	-0.72468	0.950895	1.08213	0.496375	0.444754	0.496258	0.680853	-0.691427	0	-1.12976	-4.34685	0.385924	0.323775
b0430	-0.0971107	0.0971107	-0.922522	-1.03562	0.0776089	-0.0776089	0.041717	0.0617507	-0.834294	-0.970123	-0.287346	-0.282923	-0.324315	-0.345843	-0.517181	-0.418843	-0.138206	0.138206	-0.167602	-0.107649	0.681725	0.697471	-0.144149	-0.157229	-1.60604	-1.3279	-0.389743	-0.0333048	-0.10975	0.143055	-5.49378	-5.81772	-2.36466	0.0645491	-0.0179468	-0.0750959	-0.212828	0.882612	0.971471	0.230637	0.222524	0.255062	0.595974	-0.962628	0	-1.43803	-4.03034	0.387322	0.368607
b0431	-0.0618013	0.0618013	-1.03352	-1.13796	0.00871969	-0.00871969	0.309499	0.319056	-0.991475	-0.920437	0.00402286	0.0692077	0.00774765	0.000707591	-0.0946269	-0.0795049	-0.211152	0.211152	0.715307	0.536764	0.940819	0.934621	0.258313	0.308729	-1.3175	-1.16641	-0.248571	-0.0431679	0.0174532	0.0257146	-5.91675	-6.05406	-3.03198	0.584826	0.676332	0.671433	0.358655	0.600658	0.605076	0.0188613	0.0443715	0.0964866	0.340965	-1.4884	0	-1.9573	-4.54055	0.323784	0.393962
b0432	-0.0818324	0.0818324	-1.34272	-1.47738	-0.0423386	0.0423386	0.381594	0.451065	-1.01946	-0.967114	0.00332047	-0.0166168	-0.0387585	-0.0189962	-0.0665473	-0.0687598	-0.187337	0.187337	0.601899	0.506049	0.44532	0.450839	-0.651514	-0.852377	-1.10029	-1.0495	0.147818	0.000906743	0.0380175	-0.0389242	-6.7843	-6.11064	-3.34175	0.540999	0.58505	0.503261	0.355217	0.276864	0.29984	-0.0197539	-0.0524712	0.0543906	0.121728	-1.20665	0	-1.77294	-4.75075	0.211988	0.352184
b0433	0.00414222	-0.00414222	-2.08098	-2.11426	0.046799	-0.046799	0.442978	0.36918	-3.04869	-2.75836	-0.674268	-0.478835	0.32553	0.13038	-0.154553	-0.443534	-0.248391	0.248391	0.798377	0.834138	0.956733	0.836016	-0.950069	-0.763559	-1.56748	-1.18705	-0.315401	-0.109987	-0.0686527	0.17864	-0.500877	0.0001254	-0.999177	0.398012	0.523084	0.67056	0.648565	-0.697439	-0.556871	0.271089	0.099446	0.0712286	0.102396	-1.2922	0	-0.278753	-1.41044	0.0704051	0.135784
b0434	0.0218681	-0.0218681	-0.722373	-0.758845	-0.014035	0.014035	-0.121253	-0.00805199	-1.4138	-1.52238	-0.73948	-0.787024	-0.165359	-0.224862	-0.318313	-0.415924	-0.120941	0.120941	0.60312	0.582223	0.239299	0.133032	-0.501053	-0.180995	-1.35667	-1.43564	-0.206202	-0.114654	0.033896	0.0807584	-0.0735081	-0.0522285	-0.165326	0.276789	0.364689	0.736798	0.811477	-0.433079	-0.391982	0.20362	0.14312	0.1114	-0.219262	-1.71106	0	-1.69907	-2.05915	0.0584187	0.1038
b0435	0.109526	-0.109526	1.15933	1.01078	-0.0174495	0.0174495	-0.703622	-0.723065	1.32283	1.39267	-0.0398741	0.0510494	-0.351796	-0.186612	0.401041	0.389413	0.196924	-0.196924	-0.416664	-0.660189	-0.729065	-0.634357	0.115974	-0.111546	0.382557	0.172142	0.201366	0.0645408	0.110348	-0.174889	-1.1611	-1.36152	0.682967	-0.558605	-0.762722	-0.793732	-0.530203	0.074191	0.0878934	-0.51654	-1.05057	-1.04814	-1.3893	0.777675	0	1.40641	0.489699	-0.645363	-0.634824
b0436	-0.0326582	0.0326582	-0.998272	-1.15437	0.00591093	-0.00591093	0.0615629	-0.00290505	-1.51968	-1.42217	-0.567076	-0.512517	-0.229094	-0.181637	-0.491788	-0.477915	-0.141175	0.141175	-0.917367	-0.601894	-0.476834	-0.524112	-1.37327	-1.48501	-1.15337	-1.01701	-0.423677	0.0536696	-0.0417301	-0.0119394	-0.228313	-0.468812	-1.43652	-1.0257	-1.10155	-0.86788	-0.752033	-0.0747246	-0.0771212	-0.0966721	0.0110188	-0.0653693	-0.00986045	-1.20072	0	-0.683872	-1.24434	0.11127	0.108763
b0437	-0.0722507	0.0722507	0.324176	0.317102	0.010192	-0.010192	-0.38815	-0.425079	0.616713	0.66376	-0.278448	-0.303445	-0.148245	-0.142249	0.0530551	0.0525521	0.062098	-0.062098	-0.328586	-0.163652	-0.306875	-0.355253	-0.1338	-0.1574	-0.413169	-0.200427	-0.0368907	0.0385205	0.0674121	-0.105933	-0.0422883	-0.0041537	0.382552	-0.838826	-0.815233	-0.320887	-0.355588	-0.213416	-0.180164	-0.580525	-0.584755	-0.65963	-0.436333	-0.724626	0	-0.296723	0.0476102	-0.149589	-0.148088
b0438	0.00486505	-0.00486505	1.21731	1.4361	-0.017409	0.017409	-0.188517	-0.334379	0.760253	0.727846	0.0383368	0.0785683	-0.139614	-0.150587	-0.0664001	0.0347015	0.150862	-0.150862	0.115551	-0.0473486	0.154788	0.151102	-0.130024	-0.0533738	0.576032	0.731052	-0.223091	0.0512616	-0.0192866	-0.0319751	-0.115424	-0.241936	0.0221477	-0.37985	-0.349673	0.0110707	-0.220211	0.255658	0.269711	-0.400261	-0.592558	-0.542968	-0.0311726	-0.0797029	0	-0.166055	0.202519	-0.228395	-0.253108
b0439	-0.0450967	0.0450967	0.687086	0.715987	-0.0139991	0.0139991	0.0633106	0.0718272	-0.256235	-0.319959	-0.443796	-0.366001	-0.342164	-0.345119	-0.325742	-0.282947	0.0427408	-0.0427408	-0.245463	-0.0453405	0.307436	0.320225	-0.40821	-0.448889	-0.266172	-0.199409	-0.0200975	0.14544	-0.087174	-0.0582657	0.331838	0.401052	-0.251658	-1.05438	-1.10499	-0.25732	-0.247845	0.437478	0.413172	-0.356374	-0.532078	-0.609414	0.815885	0.497801	0	0.671253	0.874112	-0.209943	-0.236904
b0440	0.169756	-0.169756	-1.69581	-1.78806	0.0275765	-0.0275765	-0.268965	-0.290545	-0.293583	-0.266238	-0.425427	-0.31937	-0.20333	-0.127169	-0.489964	-0.426367	0.0273041	-0.0273041	-0.772552	-0.789609	-0.444796	-0.447727	-1.00233	-0.96871	-1.98361	-2.20315	-0.092153	0.01984	0.0657447	-0.0855847	0.272621	0.561245	0.294653	-0.0350489	-0.26833	-0.542324	-0.304708	0.153582	0.0480093	0.650419	0.643753	0.70642	-0.153252	0.527671	0	1.49095	-0.263083	-0.379616	-0.577198
b0441	-0.0652601	0.0652601	0.271621	0.211362	-0.0142651	0.0142651	-0.160849	-0.162149	-0.447274	-0.511093	0.124837	0.157676	0.180543	0.203046	0.091231	0.121121	-0.000437842	0.000437842	-0.425725	-0.292996	-0.58222	-0.601763	-0.696277	-0.660668	-0.567944	-0.587399	0.0778418	-0.00490927	0.0109276	-0.00601832	0.311789	0.486101	-0.100738	-0.431586	-0.412253	-0.167942	-0.274741	0.0275829	-0.0268121	-0.141249	0.0248422	0.00379466	0.114424	-0.743068	0	-0.362956	-0.150668	-0.0989605	-0.0599795
b0442	-0.0490882	0.0490882	-0.80078	-0.586508	-0.10798	0.10798	-0.858981	0.0583572	0.90466	0.588707	-0.280747	-0.0805959	0.276114	0.204373	0.588665	-0.931651	0.0251661	-0.0251661	-0.734678	-0.889089	-0.719434	-0.838073	0.0497721	0.180593	-0.546743	-0.536063	0.23281	0.0885684	-0.00700766	-0.0815607	-0.540856	-0.21139	-0.0544939	-0.14857	-0.172863	-1.12929	-0.515592	0.763301	0.556827	0.206303	0.489181	0.474155	-0.622967	-0.0231581	0	1.93837	0.871958	-0.253431	-0.144523
b0443	0.315282	-0.315282	1.06921	1.29727	-0.108793	0.108793	-0.210999	-0.231121	1.52177	1.23975	0.524687	0.188375	-0.327586	-0.642623	0.0893328	-0.144922	-0.0741141	0.0741141	-0.327812	-0.24549	-0.0138926	-0.448423	0.744562	0.181813	1.9636	1.66189	0.589515	0.090724	0.306399	-0.397123	-0.475485	0.326578	0.259562	1.6333	1.30206	0.212927	0.608511	1.38082	1.08128	0.83492	0.666551	0.726515	0.0585657	1.26873	0	0.264476	0.196586	-0.187511	-0.469478
b0444	0.00184552	-0.00184552	0.350019	0.289047	0.0333238	-0.0333238	-0.033239	0.147193	0.055775	-0.257193	-0.0789821	-0.171694	-0.292768	-0.388972	-0.221675	-0.373042	-0.00145424	0.00145424	-0.414758	-0.342256	-0.104097	-0.164487	-0.401921	-0.452482	-0.984772	-1.25476	0.291795	0.0472477	-0.142182	0.0949344	0.00210829	0.162161	0.479917	-0.331605	-0.671894	-0.459335	-0.543351	0.425271	0.427118	0.182516	0.223561	0.00538404	-0.0958911	0.491961	0	0.842893	1.11451	-0.0656541	-0.215517
b0445	-0.103128	0.103128	0.284091	0.562141	-0.208583	0.208583	-0.0565803	-0.00305886	-0.234806	-0.258354	0.380527	0.332058	-0.00695045	0.0644035	0.00675924	0.0808497	0.0131398	-0.0131398	0.346307	0.239574	-0.34012	0.00475087	2.72988	2.88578	-0.733231	-0.562814	-0.179164	-0.0184671	0.30784	-0.289373	0.587536	0.466526	2.83989	2.14682	2.27406	1.37925	1.59989	2.27073	2.35066	0.854176	1.11483	1.03056	-0.400121	1.88433	0	2.36734	1.15733	0.368471	0.150693
b0446	-0.0510104	0.0510104	0.258689	0.321853	0.00376159	-0.00376159	-0.357429	-0.188436	0.425523	0.656841	1.27173	1.00963	0.669309	0.63301	0.780913	0.930078	0.0784544	-0.0784544	0.723674	0.609208	0.141895	0.37292	0.877691	1.11005	-1.00707	-0.693297	1.00852	-0.177562	0.194523	-0.0169611	1.09828	0.647459	0.514946	1.02329	0.82495	0.881791	1.00657	-1.0504	-0.910472	-0.0241279	-0.434569	-0.490484	-0.800771	-0.183424	0	0.27681	0.803022	-0.357955	-0.406665
b0447	-0.0742906	0.0742906	0.135053	0.101711	0.0631356	-0.0631356	-0.0574303	-0.0112902	2.40368	2.47437	1.36734	1.46433	1.56685	1.42239	0.557119	0.358409	0.158557	-0.158557	-0.638089	-0.338175	-0.721037	-1.06802	-0.447905	-0.360375	-0.590807	-0.546162	0.750327	0.124093	-0.00425461	-0.119839	0.0878498	-0.0784028	0.366755	-0.691391	-0.641567	-0.758502	-0.876613	-0.40791	-0.955771	-0.330774	-0.615633	-0.79092	-0.999006	0.00332013	0	1.26296	0.843775	-0.213746	-0.257388
b0448	-0.03235	0.03235	0.361712	0.497752	0.101081	-0.101081	-0.158009	-0.0626586	1.91105	2.00371	0.735261	0.598599	1.018	0.844309	0.156808	0.158627	0.0443704	-0.0443704	0.804645	0.66797	0.706248	0.6977	0.834693	0.877109	-0.717523	-0.599594	0.505472	-0.0985348	-0.00426169	0.102796	-0.139876	0.357276	-0.192441	0.523419	0.400772	0.706424	0.517032	0.123385	-0.128688	0.404382	0.218183	0.129441	-0.0672991	-0.220845	0	1.34434	0.142684	-0.443361	-0.27697
b0449	-0.073257	0.073257	0.87787	0.79123	0.102479	-0.102479	-0.0722934	-0.155568	2.25114	2.37908	0.588651	0.841211	0.816041	0.787681	0.338396	0.317116	0.142566	-0.142566	0.152637	0.0524742	0.196201	0.309206	0.726721	0.408372	-0.241773	-0.328253	-0.52883	-0.0479962	-0.11041	0.158406	-0.161792	0.961522	-0.533214	-0.204778	-0.0216616	-0.308336	0.020223	-0.283675	-0.191937	-0.214549	-0.348701	-0.358675	-0.410664	-0.206706	0	1.29064	0.443809	-0.257756	-0.466194
b0450	-0.263298	0.263298	-4.90964	-3.86631	0.0948429	-0.0948429	1.53918	1.46343	-0.239907	-0.126677	8.89302	8.93644	9.69289	9.65111	10.2651	10.2969	-0.041627	0.041627	-3.41221	-2.2339	1.44676	1.62211	0.0864801	-0.000785642	-1.24464	-0.934204	-0.109937	-0.336751	0.492963	-0.156212	-2.54686	-0.887777	2.13054	-3.32175	-4.73614	-3.52731	-3.38898	-4.73614	-3.95102	-0.972749	-3.07564	-1.97275	-2.30606	0	0	2.0892	1.86583	1.66593	1.64406
b0451	-0.249796	0.249796	-1.99301	-1.97605	0.209296	-0.209296	0.705465	0.813668	0.114541	-0.333796	7.69658	7.74098	8.45129	8.35279	9.11142	9.1655	0.0378337	-0.0378337	-1.99245	-1.9088	2.12482	2.13706	-0.27758	-0.434491	-0.347753	-0.707673	-0.748344	-0.35395	0.21411	0.13984	-0.0658559	0.621155	0.768765	-2.03915	-1.95198	-2.11765	-2.15032	-2.06465	-1.48675	-0.874533	-1.35501	-1.54447	-1.62341	1.05854	0	0.803424	1.60088	0.690204	0.346296
b0452	-0.0511086	0.0511086	1.19312	1.1764	-0.032736	0.032736	0.0245234	-0.137874	0.0531495	0.323074	0.272179	0.250941	-0.287787	-0.507434	-0.0967246	-0.183301	0.208163	-0.208163	0.936556	0.815849	0.671654	0.511378	1.58944	1.47023	0.768508	0.956887	0.264626	-0.0447403	-0.019551	0.0642913	-0.0594217	-0.0623849	0.241442	0.543484	0.68941	0.926234	0.74075	0.564815	0.7375	-0.422447	-0.330932	-0.316648	0.244244	0.123568	0	0.0964592	-0.0264432	-0.293639	-0.403449
b0453	0.141914	-0.141914	2.68091	2.83078	-0.0153658	0.0153658	-0.204344	-0.372639	1.05018	1.10811	-0.144986	-0.241283	-0.502857	-0.619398	-0.121718	-0.110122	0.200472	-0.200472	0.12931	0.0184273	-0.0973519	-0.0774428	-0.0049154	-0.124679	2.47938	2.65278	-0.329459	-0.0285212	0.0281771	0.000344152	-3.19811	-3.55403	-2.2853	-0.173599	-0.148303	0.01647	-0.0736335	1.26067	1.2176	-0.616286	-1.32257	-1.52172	-0.591176	0.989636	0	-1.83494	-1.91978	-0.685628	-0.746654
b0454	-0.146616	0.146616	0.465929	0.699254	-0.0121759	0.0121759	-0.277571	-0.231289	-0.0259765	0.163382	0.496011	0.442221	0.0717137	-0.0772378	0.0579091	0.132459	0.169802	-0.169802	-0.135874	-0.0345227	-0.252493	-0.721601	0.782641	0.734628	-0.749068	-1.08917	0.278583	0.0460109	-0.520144	0.474133	0.75465	1.78545	0.346249	0.07305	0.166811	-0.365531	0.135923	-0.145758	-0.56041	-0.604544	-0.318956	-0.733507	-0.2875	0.699605	0	1.43984	1.90783	-0.569587	-0.538958
b0456	-0.0528649	0.0528649	3.57491	3.64631	-0.231602	0.231602	-0.142817	-0.632768	1.36655	1.62187	2.16232	2.05216	0.119356	0.32072	0.869689	1.4073	0.339846	-0.339846	-1.46606	-2.04958	-0.752889	-0.909313	0.0138019	-0.385116	1.27465	1.3327	-0.105275	-0.0344099	0.190519	-0.15611	-0.125685	-2.22147	-0.364316	-0.509046	-0.336989	-1.35901	-1.00865	0.359669	0.267079	-0.479694	-0.51435	-0.546815	-2.29606	2.97007	0	1.44971	0.937234	-0.761588	-0.883986
b0457	0.19498	-0.19498	0.563038	0.728288	-0.027973	0.027973	0.189426	0.13315	0.323267	0.298158	0.372968	0.398409	0.341566	0.313198	0.888488	0.754812	0.165492	-0.165492	0.547368	0.4972	0.012823	0.109631	0.714355	0.783223	0.821102	0.582811	0.148104	-0.0238679	0.0451559	-0.021288	-0.0422689	-0.0580731	0.187059	0.266182	0.47756	0.230711	0.179913	0.286388	0.275914	-0.244152	-0.372636	-0.46127	-0.206539	0.0485679	0	0.527351	0.25153	-0.393333	-0.203151
b0458	0.0416025	-0.0416025	-0.558751	-0.345464	-0.0768963	0.0768963	0.025636	0.0655093	-0.432602	-0.283511	0.373685	0.31563	-0.0937641	-0.166019	0.227603	0.188288	-0.235228	0.235228	0.648454	0.374711	0.012569	0.030244	-0.726732	-0.777852	-1.7424	-1.82282	0.758623	-0.104706	0.124725	-0.0200185	-2.73226	-2.65743	-0.12605	0.285301	0.0368304	-0.356021	-0.16022	-0.167809	-0.106944	-0.512327	-0.317267	-0.150877	0.599245	-1.31761	0	-1.50202	-3.05289	-0.249108	-0.212551
b0459	0.0545957	-0.0545957	-0.477762	-0.274582	-0.0010648	0.0010648	0.343289	0.344393	-1.08933	-0.790446	0.640822	0.615956	0.464509	0.512575	0.779596	0.656656	-0.174376	0.174376	0.487969	0.399708	0.226897	-0.114008	0.285662	0.358741	0.104694	0.0166648	0.811563	0.0269591	0.03945	-0.066409	-0.520483	-1.03007	0.805555	0.636816	0.70871	0.315039	0.296997	-0.437108	-0.157777	-0.428967	-0.527251	-0.460246	0.121104	-0.0813058	0	0.120509	-0.0853539	0.110736	0.106731
b0460	0.165541	-0.165541	-0.308872	-0.275529	-0.121902	0.121902	-0.513145	-0.415557	-0.536582	-0.635358	0.295659	0.467031	0.260768	0.348302	0.638939	0.506359	-0.0751372	0.0751372	0.935666	0.668412	0.389389	0.330816	0.316218	0.581704	-0.102024	-0.315327	1.27044	0.0366267	0.0630907	-0.0997174	-0.157673	-0.307742	0.779145	0.111407	0.0420982	0.277622	0.711308	-1.25862	-1.10856	-0.713089	-0.834938	-0.8139	-0.0612029	-1.38117	0	-0.937363	-0.52239	0.0563875	0.106132
b0461	-0.0176828	0.0176828	0.448787	0.4826	-0.0583975	0.0583975	-0.353783	-0.392781	0.459751	0.457781	1.39439	1.34732	0.985936	0.829138	1.31719	1.36849	0.159875	-0.159875	-0.510757	-0.55089	-0.995394	-1.33589	-0.420778	-0.642866	0.757784	0.713506	1.19848	-0.0610215	0.0452998	0.0157217	-0.365061	-0.731609	1.14981	-0.718903	-1.02361	-1.05752	-0.528407	-1.55767	-1.54097	-1.06525	-1.28668	-1.32741	-1.20407	-0.52864	0	-0.00912467	0.00995244	-0.0919882	-0.0907319
b0462	-0.0789623	0.0789623	0.351347	0.3443	0.0172538	-0.0172538	-0.22588	-0.192241	0.8318	0.836324	0.173185	0.231062	0.319244	0.312241	0.116356	0.0686226	0.0307161	-0.0307161	-0.37097	-0.326465	0.0378676	0.00190443	-0.57089	-0.697912	-0.350848	-0.239422	-0.133323	-0.00457749	-0.0420973	0.0466747	-0.0513393	0.269388	-0.50094	-0.598052	-0.617898	-0.112679	-0.243989	0.271846	0.262173	0.0558518	0.0133403	-0.00829213	0.121628	-0.918696	0	-0.0872118	-0.0121438	0.0259903	-0.0734572
b0463	-0.0328314	0.0328314	0.341763	0.374214	0.0552433	-0.0552433	-0.369801	-0.209061	0.830715	0.48364	0.19741	0.203169	0.269438	0.279525	0.0230468	-0.000912225	0.0194537	-0.0194537	-0.310519	-0.140148	-0.224884	-0.226423	-1.29585	-1.30739	-0.315028	-0.376923	-0.168766	0.0171588	0.0168963	-0.0340551	-0.0455195	0.0650705	-0.373426	-0.491589	-0.402741	0.22046	-0.00942743	-0.0948684	-0.0284727	-0.0795808	-0.0853948	-0.160217	-0.039139	-1.16002	0	-0.724119	-0.565134	0.123591	0.0431279
b0464	0.0469653	-0.0469653	-0.646773	-0.958677	-0.131236	0.131236	-0.245815	-0.39013	-1.0905	-1.46087	0.313666	0.101364	0.495367	0.225305	0.395362	0.27005	0.0252485	-0.0252485	0.227461	0.130195	-0.408908	-0.363394	-0.243411	-0.207445	-0.641025	-0.741417	0.548861	-0.0998338	0.016967	0.0828668	-0.752077	-1.3006	0.296934	-0.0328257	-0.24211	-0.151745	0.357636	0.0896745	-0.221687	0.00141416	0.196801	0.0594621	-0.167651	-0.587506	0	-0.88706	-0.815538	0.0218624	-0.0532636
b0465	-0.0375912	0.0375912	0.596519	0.692342	0.00710798	-0.00710798	0.0605155	-0.00401043	-0.36444	-0.364756	0.195208	0.354587	0.103548	0.116038	-0.125081	-0.155304	-0.053849	0.053849	-0.0339183	0.0292894	0.0251936	0.0583632	0.145056	0.183312	-0.660658	-0.618073	0.668607	0.0337587	-0.0755844	0.0418257	0.510775	0.509761	-0.239786	-0.370965	-0.405668	-0.234612	-0.0773028	-0.68428	-0.576916	-0.396556	-0.365435	-0.350665	0.43327	-0.256903	0	0.29283	0.701662	-0.242697	-0.164576
b0466	0.0697143	-0.0697143	-0.944199	-1.61271	-0.193626	0.193626	0.0974384	0.282552	-0.290625	0.255578	0.355582	0.366302	-0.0751894	0.242447	-0.013863	0.127733	0.226177	-0.226177	-0.785076	-0.592706	-0.606858	-0.180982	-0.374278	-0.646942	-1.06397	-1.6094	1.04451	0.0855551	-0.0915075	0.00595241	0.268546	0.237552	-0.0271937	-1.23006	-1.19693	-1.07782	-0.77928	-0.257291	-1.1185	-0.33712	-0.19763	0.0755206	0.0906036	0.698021	0	0.493486	0.132169	-0.953336	-0.552751
b0467	0.113986	-0.113986	1.19859	1.17438	-0.114061	0.114061	0.23036	0.35582	0.896119	0.908969	0.276597	0.210348	-0.132961	-0.513394	0.108145	-0.0415547	-0.0587733	0.0587733	0.345661	0.471808	-0.216017	0.079475	0.531544	0.669566	0.404005	0.446474	-0.202171	0.222065	-0.445607	0.223542	0.480604	0.771235	-0.0653909	0.0836315	0.0240525	0.195191	0.299673	0.363315	0.376239	0.0172966	-0.192867	0.0660058	0.540153	0.267517	0	-0.0971854	0.589899	-0.332397	-0.410553
b0468	0.0281938	-0.0281938	1.66604	1.62067	0.0958287	-0.0958287	-0.768187	-0.793985	-0.0616602	-0.0411982	-0.211047	-0.190951	-0.186825	-0.24281	-1.38185	-1.13267	0.00644139	-0.00644139	-0.896413	-0.759753	-0.794873	-0.699634	-0.925454	-0.799396	-0.511439	-0.467539	-0.116914	-0.269781	0.0121633	0.257618	-0.87628	-0.397329	-2.13226	0.490724	0.429919	-0.66691	-0.165613	-0.512574	-0.560328	-0.0942964	-0.667101	-0.200559	-0.0403385	0.253116	0	-1.42015	0.164877	-0.40406	-0.318832
b0469	-0.0310063	0.0310063	-0.512418	-0.455793	-0.0325388	0.0325388	0.142166	0.0554643	-0.958618	-0.86756	-0.189365	-0.170938	0.349273	0.206098	-0.474311	-0.536996	-0.220394	0.220394	-0.100351	0.169302	0.244536	0.196745	-1.5726	-1.48655	-1.60553	-1.47734	-0.0270415	-0.00392683	-0.00506541	0.00899224	0.0283977	-0.0646534	-0.521414	-0.288088	-0.42598	-0.361242	-0.178153	-0.492347	-0.457929	-0.100606	-0.18629	-0.0609583	0.0762851	-0.456229	0	-0.907362	-1.18324	-0.191229	-0.184916
b0470	-0.0688405	0.0688405	0.895013	0.975555	-0.0402378	0.0402378	0.0385155	0.0643723	0.0637435	0.0240183	-0.13964	-0.20862	-0.404891	-0.468389	-0.497178	-0.53884	-0.00257827	0.00257827	0.20505	0.423767	0.0950921	0.050971	0.0460121	-0.00933166	0.123812	0.157453	-0.00205792	-0.0328115	-0.249446	0.282258	0.267763	0.494906	-0.150993	0.148994	0.0729376	0.171995	0.174787	0.127288	0.188187	0.149963	0.00919104	0.107993	0.357166	-0.211458	0	0.313918	1.03893	-0.137298	-0.128134
b0471	0.0197109	-0.0197109	0.431125	0.336632	-0.0646412	0.0646412	0.295893	0.313089	-0.641071	-1.03531	-0.275709	-0.360592	-0.126259	-0.209885	-0.356151	-0.370725	0.0556482	-0.0556482	-0.450291	-0.142011	-0.41327	-0.466918	-0.59322	-0.569009	-0.0928623	-0.216778	-0.241953	0.0489973	-0.0971153	0.0481179	0.121609	-0.0765267	-0.342062	-0.551704	-0.556731	-0.487412	-0.20017	-0.220114	-0.0695862	-0.185619	-0.0315915	-0.152186	0.437261	-0.709099	0	-0.652596	0.112557	-0.146571	-0.196457
b0472	-0.000669889	0.000669888	0.456318	0.510253	0.0563865	-0.0563865	0.046913	-0.0630715	-1.49644	-1.21075	-0.25486	-0.145221	-0.0906917	-0.0690819	-0.443451	-0.220638	-0.0249789	0.0249789	0.29728	0.46264	0.831875	0.84605	-0.179571	-0.0332021	-0.509657	-0.373532	-0.525585	0.0590733	-0.29297	0.233897	0.0379997	0.443815	-0.800835	0.149876	-0.116748	0.388289	0.473911	0.141352	0.19162	-0.179108	-0.281661	-0.2811	0.597212	-0.255205	0	-0.604885	0.719272	-0.17604	-0.211778
b0473	0.0262847	-0.0262847	0.909855	0.775193	-0.0741278	0.0741278	0.356033	0.330625	-0.697799	-0.654092	-0.121201	-0.091528	-0.696328	-0.663414	-0.229898	-0.270449	-0.0199996	0.0199996	0.864458	0.849881	1.07824	1.08235	0.870819	0.911166	-0.554158	-0.524859	-0.331773	0.239515	-0.116199	-0.123316	0.123481	0.0544489	-0.151368	-0.420027	-0.420026	0.720201	0.704111	0.798376	0.843475	-0.940829	-0.959812	-1.24104	1.61164	2.24313	0	2.13402	1.76608	-0.279275	-0.27867
b0474	-0.0207429	0.0207429	-1.62676	-1.71404	0.0044846	-0.0044846	0.529143	0.516734	-1.58066	-1.51587	-0.310141	-0.409387	0.0579096	-0.00376288	0.17952	0.124003	-0.222742	0.222742	0.328607	0.314488	-0.154818	-0.139101	-0.988594	-1.05892	-1.64331	-1.50166	0.193542	-0.026428	-0.0348958	0.0613238	0.616153	0.797161	-1.07325	0.063386	0.106589	-0.465405	-0.524663	-0.297714	-0.321292	-0.499757	-0.355124	-0.344709	0.0757785	-1.32105	0	-1.60354	-1.17192	-0.000649189	0.0777827
b0475	-0.139723	0.139723	0.604085	0.533039	0.0754218	-0.0754218	-0.173176	-0.250026	0.388802	0.605312	-0.846684	-0.952744	-0.306825	-0.423753	0.00459468	-0.143846	0.065543	-0.065543	0.732429	0.733449	0.725341	0.722123	0.981569	0.70252	1.2652	1.4064	0.0263227	0.0213423	-0.221047	0.199705	-0.365621	0.140563	-0.36415	0.310753	0.0478867	0.48489	0.391433	1.07621	1.0661	-0.317634	-0.282019	-0.48919	0.326603	0.262026	0	0.358708	-0.667841	-0.191642	-0.192931
b0476	-0.268331	0.268331	0.182077	0.257173	0.0212696	-0.0212696	-0.00151257	0.0498292	-0.0645964	0.194776	0.418381	0.644387	0.0618585	0.133999	0.334441	0.486526	0.195494	-0.195494	0.0163092	-0.578513	-0.0764021	-0.423669	1.80561	1.60052	-0.150688	-0.795564	0.076189	-0.319462	-0.0810197	0.400481	0.863318	1.91054	1.84888	1.83719	1.55635	0.634409	0.522513	1.52341	1.51721	0.568305	1.12363	1.10251	-0.14292	1.44461	0	1.87353	2.056	-0.186132	-0.0650741
b0477	0.0688952	-0.0688952	-0.335922	-0.377889	-0.00982904	0.00982904	0.329886	0.289925	-1.32252	-1.17637	-0.082432	-0.0684466	0.0799632	0.073045	-0.317309	-0.309386	-0.202175	0.202175	-0.311187	-0.224354	-0.5687	-0.622048	-1.47568	-1.73766	-1.19931	-0.992108	0.391235	-0.0793806	0.00786729	0.0715133	-0.239853	-0.61767	-0.462163	-0.897793	-0.95524	-0.666278	-0.64029	-0.626741	-0.595665	-0.170654	-0.178597	-0.176807	0.0121941	-0.50439	0	0.330687	-0.43657	0.118698	0.130356
b0478	-0.146036	0.146036	0.662704	0.674929	-0.0133535	0.0133535	-0.651166	-0.624729	1.90235	1.93514	0.320484	0.372975	0.619226	0.627008	0.595925	0.523652	0.0761431	-0.0761431	0.444831	0.329369	0.466462	0.486774	-0.0872638	-0.185176	1.54171	1.60443	-0.775424	0.00420362	-0.0694385	0.0652349	-1.0595	-0.626718	-0.412264	-0.24966	-0.181257	0.410154	0.270477	0.438983	0.387355	0.0425335	-0.0474939	-0.0648153	0.0405618	-0.305204	0	0.73422	-0.404536	-0.180387	-0.275268
b0479	0.131992	-0.131992	1.38652	1.70683	0.092432	-0.092432	0.10427	0.158482	0.512581	0.57198	0.643448	0.634895	-0.197934	-0.0637325	-0.229517	0.103673	-0.012608	0.012608	-0.12458	-0.125999	-0.174694	-0.388397	0.115615	-0.125357	-0.658916	-0.843427	-0.0484018	0.0313821	0.0406797	-0.0720618	-1.34793	-0.277809	-0.286215	-0.342644	-0.625019	-0.180505	-0.128775	0.292627	0.308617	0.107586	0.182368	-0.175986	-0.5531	-1.72923	0	-1.23326	-0.716052	-0.0189187	-0.229464
b0480	-0.065414	0.065414	0.555144	0.295882	0.0232448	-0.0232448	-0.291952	-0.251687	0.2248	0.107841	-0.609144	-0.552049	-0.307124	-0.32369	0.282704	0.297618	0.10951	-0.10951	-0.360914	-0.128242	-0.218928	-0.114631	-0.457869	-0.431042	0.158939	0.241122	0.0229076	0.132789	-0.00569739	-0.127092	-0.167003	0.0530618	0.101256	-0.468642	-0.540171	-0.0471772	-0.125091	0.764172	0.611688	-0.375109	-0.13236	-0.34789	0.0330583	-0.211656	0	0.301804	0.0129872	-0.0997998	-0.169814
b0481	-0.096975	0.096975	-0.123886	-0.332859	-0.037339	0.037339	0.224816	0.145159	-0.410654	-0.373437	-0.460429	-0.568015	0.00591064	0.0799774	-0.118804	-0.129786	0.0738182	-0.0738182	-0.364654	-0.390243	-0.935991	-0.809788	-0.79845	-0.802865	-1.27758	-1.28083	0.256202	-0.227073	-0.0235613	0.250635	0.139168	-0.0850349	-0.50912	-1.25432	-1.53862	-1.49453	-1.22304	-1.87731	-1.64908	-1.22456	-0.981929	-0.981068	-0.0715446	-1.27742	0	-1.07497	-1.01197	-0.407241	-0.493542
b0482	-0.0475594	0.0475594	0.454877	0.461826	0.0849745	-0.0849745	-0.000404998	0.263235	-0.611959	-0.573072	0.142782	0.228799	0.682659	0.497488	0.638212	0.454103	0.0657095	-0.0657095	0.94646	1.17372	0.380905	0.4324	1.18112	1.49693	0.581045	0.363297	0.179574	-0.160159	0.0507879	0.109371	0.679053	1.04848	0.275159	0.0707269	-0.150862	0.119835	0.421816	-0.610528	-0.784243	-0.369255	-0.875498	-0.977578	-0.100955	-0.357097	0	0.391171	0.548587	-0.372653	-0.339649
b0483	-0.0231448	0.0231448	0.667095	0.549605	0.0131156	-0.0131156	0.123388	0.0294454	0.363432	0.309923	0.846339	0.855656	0.204176	0.188158	0.48809	0.496935	-0.00974384	0.00974384	-0.429831	-0.294779	-1.15351	-1.15394	0.031659	-0.396886	-0.630503	-0.44718	1.09813	-0.0878789	0.0783341	0.00954479	-0.813956	-0.354222	0.461221	-1.57905	-1.7655	-1.05313	-1.14323	-1.79175	-1.51014	-0.57867	-1.06417	-0.949515	-0.462024	0.491408	0	-0.988975	0.129939	-0.264348	-0.272011
b0484	-0.0556814	0.0556814	-0.479194	-0.505302	0.0320202	-0.0320202	-1.13799	-1.20446	0.69992	0.644622	-2.02624	-2.06345	-0.537408	-0.624288	-2.75025	-2.61509	0.440935	-0.440935	-0.744255	-0.793283	0.0187033	0.0084665	1.43354	1.49171	-1.88375	-1.92823	-0.858657	0.939304	-0.672795	-0.266509	-0.905286	-0.675462	0.893869	-0.534305	-0.267293	0.0554451	-0.108757	-1.11575	-1.08142	0.544381	0.267295	0.223892	0.648786	-0.741018	0	2.1572	-1.9505	0.531146	0.500101
b0485	0.0180157	-0.0180157	2.07908	2.09563	0.0795413	-0.0795413	0.325787	0.441992	1.16467	0.648481	0.71098	0.487641	-1.15912	-1.01155	0.953836	0.939871	0.16017	-0.16017	0.04272	0.0908508	0.299262	0.242513	1.67522	1.60515	0.533617	0.397849	0.851125	-0.128324	0.0855671	0.0427573	0.422278	1.1311	-0.460629	1.16393	1.11373	-0.424606	-0.574234	0.956078	0.990288	-0.987975	-2.35521	-2.09606	0.116851	1.93074	0	-2.06435	-1.47553	-0.20721	-0.274973
b0486	0.02126	-0.02126	1.60784	1.64265	0.256699	-0.256699	0.482859	0.586647	0.685102	0.672445	0.21388	0.207747	-1.1554	-1.08655	0.846881	0.834794	0.233663	-0.233663	0.968896	0.866082	1.61825	1.48369	2.78607	2.97477	-0.44907	-0.242165	0.82395	0.00339425	0.165872	-0.169266	0.421667	1.11752	-0.194029	2.02145	1.92024	0.178011	0.328047	1.60326	1.49042	-0.686996	-1.52978	-1.7853	0.351505	2.11369	0	-0.148733	-0.513447	-0.582973	-0.11591
b0487	-0.150994	0.150994	1.56322	1.51793	-0.0300916	0.0300916	0.0583905	0.211701	0.171211	0.271971	0.246345	0.259876	-0.477676	-0.492476	0.159011	0.198053	0.104801	-0.104801	0.289347	0.438495	0.101947	0.163925	1.33363	1.30191	0.00940334	-0.135109	0.0367043	0.190116	-0.251079	0.0609629	0.778203	0.934495	-0.242545	0.724239	0.780105	0.333651	0.259404	0.144169	0.14017	-0.540753	-0.624412	-0.480499	-0.114007	1.42808	0	0.785853	0.48823	-0.421676	-0.34718
b0488	-0.0833314	0.0833314	0.678768	0.833018	-0.0424821	0.0424821	-0.496741	-0.457203	1.14421	1.33598	-0.176273	-0.402578	-0.855949	-0.799733	-0.514709	-0.266769	0.20968	-0.20968	0.789181	0.915991	0.721119	0.7946	1.72655	1.5791	1.1124	1.35059	-0.586344	0.155504	-0.0244928	-0.131011	0.685378	1.53396	0.42232	0.766029	0.860103	0.950311	0.59211	0.883088	0.396853	-0.171236	-0.272715	-0.315306	0.701519	-0.679987	0	1.5006	0.58975	-0.261823	-0.470904
b0489	-0.00882374	0.00882374	0.517413	0.50995	-0.0109945	0.0109945	-0.628323	-0.678498	1.06073	1.07658	-0.378971	-0.40878	-0.832318	-0.66093	-0.222176	-0.151225	0.0667465	-0.0667465	1.24695	1.21835	0.721721	0.993118	2.13862	2.08339	1.2298	1.10038	-0.0308356	-0.0322773	0.0132964	0.0189809	0.80429	1.07779	0.279536	1.01658	1.06967	1.26911	1.24688	0.171051	0.221374	-0.376379	-0.333442	-0.31718	0.0436496	-0.476055	0	1.60593	0.424179	-0.377026	-0.2564
b0490	0.0181352	-0.0181352	-0.705782	-0.685412	-0.0237349	0.0237349	-0.00427676	0.0612428	-0.813974	-0.938014	-0.176113	-0.0406094	0.34925	0.361632	0.722153	0.743212	0.113481	-0.113481	0.442744	0.148412	-0.110269	-0.172522	0.793509	0.740367	-0.073068	-0.450445	0.586041	0.197819	-0.148394	-0.049425	0.743281	0.562937	0.3721	-0.297483	-0.32552	-0.129603	-0.0673583	-0.110341	-0.362693	-0.839637	-0.583462	-0.717665	-0.214453	-1.88988	0	-0.9428	-0.459126	-0.17708	-0.278421
b0491	0.04759	-0.04759	-1.12066	-1.14175	-0.0747603	0.0747603	-0.100958	0.0056438	-1.26247	-1.24904	-0.453639	-0.314451	-0.0727947	-0.0337086	0.101286	0.12363	-0.233179	0.233179	-0.010978	0.02474	0.0692637	-0.0219365	0.157416	-0.0480161	-0.661323	-0.384256	0.362365	-0.0492392	0.226436	-0.177197	0.741915	1.14118	0.0748421	-0.166039	-0.469754	-0.431541	-0.206864	0.0593617	0.254868	-0.26915	-0.0163934	0.0511793	0.0858255	-2.02521	0	-0.262081	0.0352258	-0.158931	-0.128408
b0492	-0.131524	0.131524	0.621846	0.58639	-0.0524742	0.0524742	0.0499617	0.00986768	-0.392226	-0.360321	-0.677093	-0.65091	-0.513009	-0.607029	-0.408254	-0.374227	0.0591751	-0.0591751	0.204663	0.440291	0.327479	0.360843	-0.070145	-0.136364	-0.0994588	-0.121934	-0.590362	0.160997	-0.0984599	-0.0625372	0.191073	0.492783	-0.176646	-0.526816	-0.560703	0.172172	0.252418	0.471228	0.399969	-0.364399	-0.385843	-0.458218	0.749953	-0.163675	0	-0.69313	-0.037114	-0.261937	-0.211148
b0493	-0.00930104	0.00930104	0.335906	0.234371	0.00793543	-0.00793543	-0.0997387	-0.127883	-0.12259	-0.0711252	-0.529494	-0.467446	-0.440402	-0.27189	-0.223918	-0.388897	-0.0195005	0.0195005	0.915857	0.802057	0.687078	0.63426	0.772535	0.982113	-0.120524	0.121721	-0.364229	0.0106979	-0.0204144	0.00971647	0.33674	0.0244395	0.151366	0.281697	0.363164	0.750785	0.50293	0.198823	0.301184	-0.28498	-0.45001	-0.417007	0.349	-1.07382	0	-1.15207	0.0223514	-0.126842	-0.120854
b0494	-0.0102351	0.0102351	0.402567	0.277805	-0.025698	0.025698	-0.413474	-0.437498	-0.207923	-0.245964	-0.274072	-0.188271	0.00582965	0.00190974	0.0130766	0.0565778	0.087484	-0.087484	0.231824	0.183523	-0.0104267	-0.199573	0.510489	0.658045	-0.613091	-0.398444	-0.05932	-0.101415	-0.061681	0.163096	0.305292	-0.247618	0.573429	-0.294506	-0.137032	0.154506	0.180396	-0.398274	-0.348088	-0.544781	-0.399572	-0.592972	-0.202249	-1.47793	0	-1.78415	0.0584534	-0.286014	-0.313613
b0495	-0.213277	0.213277	1.05663	0.942783	-0.00301405	0.00301406	-0.190117	-0.136778	1.00508	0.818184	0.634694	0.589629	0.233772	0.334159	0.565528	0.772929	0.182123	-0.182123	0.579702	0.573086	0.388264	0.498486	0.839615	0.76278	0.402325	0.241593	-0.0346633	-0.103849	0.26518	-0.161332	0.0801424	0.443044	0.184743	1.09232	1.09485	1.20075	1.06421	0.299724	0.592661	0.317948	0.0334727	-0.0292789	0.513632	0.913008	0	1.10797	0.935329	-0.00844448	-0.21011
b0496	-0.129095	0.129095	1.04261	1.11318	0.0153104	-0.0153104	-0.545461	-0.51043	0.177365	-0.0847661	0.164247	0.263217	-0.103221	-0.123926	0.541825	0.450722	-0.0537127	0.0537127	0.566588	0.724377	0.887698	0.922646	0.809901	0.600175	0.241955	0.13556	-0.259287	0.125418	-0.041453	-0.083965	0.0205207	0.629034	-0.175807	1.01297	1.00271	1.14027	1.11256	0.765233	0.580655	0.25118	0.0702083	0.00941117	-0.0525887	0.683511	0	1.2645	0.555795	-0.0819391	-0.341765
b0497	0.151057	-0.151057	1.60539	1.55033	0.0765491	-0.0765491	0.150509	0.086595	0.311112	0.359531	0.311538	0.464421	-0.0904874	-0.372225	0.0762294	0.0134152	0.146864	-0.146864	0.224038	0.444716	0.202029	0.146263	1.87395	1.57178	0.520729	0.650715	0.0191778	0.0231871	-0.339963	0.316776	0.550818	1.03861	0.56322	0.329718	0.495307	0.608384	0.44506	0.366418	0.211733	-0.0297996	-0.156419	-0.0494039	0.595543	0.176995	0	0.325466	0.855733	-0.303167	-0.259265
b0498	0.172609	-0.172609	0.378745	1.14701	0.161943	-0.161943	-0.545813	-0.364045	-0.740078	-1.45812	-0.612035	-0.63649	-1.1812	-1.066	-0.928095	-0.785472	-0.0831522	0.0831522	-0.0571617	-0.727392	-0.842967	-1.00868	1.59141	-0.832009	-0.861059	-1.07097	0.846814	-0.613513	0.403565	0.209949	-1.23753	-1.25129	0.713284	-0.86198	-1.40949	-1.02452	-1.07952	-1.47887	-2.51371	-0.109726	-0.406275	0.220001	-0.630771	0.0425556	0	1.31515	2.24941	0.306477	-0.149569
b0499	-0.155428	0.155428	0.0723968	-0.240936	-0.119772	0.119772	0.102812	0.188565	0.303741	-0.62259	0.775666	1.18018	-0.561478	0.145786	0.339555	0.457555	0.0389137	-0.0389137	-0.0585779	-1.11187	-0.256251	-0.145404	2.74527	1.79381	-0.0606681	0.405441	0.734971	0.13957	-0.243099	0.103529	-0.700856	1.59427	0.283653	-0.899221	-0.436741	0.155338	-0.584068	-1.11187	-1.11187	0.328391	0.418797	0.0307088	-1.11187	-0.198633	0	0.989817	1.39543	-0.285903	-0.569164
b0501	0.000950194	-0.000950194	-0.228629	0.852559	-0.237128	0.237128	0.308132	-0.182716	-0.334465	-0.561892	-0.00718037	-0.43974	0.414082	0.138809	-0.601873	0.500937	-0.350224	0.350224	-0.411304	-0.0730586	-0.459701	-0.0725702	2.0482	1.56528	0.222156	0.135103	-0.815721	0.176143	-0.220167	0.0440239	0.162305	-0.744302	1.14396	-0.715811	0.0422476	-0.0842761	-0.502024	0.350988	-0.430109	-0.694646	-0.431987	0.306947	0.580248	0.460336	0	0.0320242	0.5376	-0.132163	0.278473
b0502	0.0283516	-0.0283516	0.637833	0.694418	0.0656765	-0.0656765	0.177637	0.104636	0.115963	0.178512	0.935136	0.861466	0.500172	0.424613	0.832597	0.60334	0.0981833	-0.0981833	0.566836	0.53257	-0.370848	-0.322074	0.66376	0.638353	-0.277354	-0.753656	0.498426	-0.406639	0.284772	0.121868	0.213409	-0.0870432	-0.0719705	0.481347	0.638214	0.712944	0.39524	-1.2935	-0.465588	-0.473986	-0.36721	-0.464644	-0.0730221	-0.141347	0	-0.157923	0.236352	-0.278379	0.0758453
b0503	0.0823721	-0.0823721	0.684932	0.564989	0.081951	-0.081951	0.571817	0.779792	0.672922	0.701879	0.182906	0.225187	-0.294713	-0.288056	0.123489	0.212487	-0.0241177	0.0241177	0.0174465	0.110757	0.063356	-0.0372824	0.731842	0.429492	-0.0679788	-0.159523	0.0588461	-0.23793	0.0620507	0.17588	0.751503	1.20104	0.388336	-0.322932	-0.133345	-0.303294	-0.0116325	0.0462147	-0.359353	0.0170674	-0.206349	0.241994	0.586772	0.333991	0	0.723414	0.514474	-0.0168813	-0.0973407
b0504	0.254848	-0.254848	1.08772	1.07712	0.105477	-0.105477	0.341486	0.641294	0.802807	0.6196	0.28729	0.977031	0.126322	0.36545	1.09641	0.368304	-0.0462021	0.0462021	0.981906	0.654645	0.460248	0.770299	2.6865	2.06675	0.932744	0.987673	-0.564645	0.115065	-0.0482469	-0.0668179	0.578423	1.38388	-0.0677688	1.7834	1.96658	0.675664	0.719074	0.763327	0.971531	-0.27629	0.32159	-0.270724	-0.105573	1.86435	0	1.8334	0.757094	-0.0107793	-0.130582
b0505	-0.017245	0.017245	0.0337888	0.0297208	0.166205	-0.166205	-0.220098	-0.141787	0.430341	0.42464	0.216019	0.593928	-0.16213	0.479951	0.0957315	0.491108	0.0228603	-0.0228603	-0.341788	0.234273	-0.259231	-0.479652	0.93868	0.482905	-0.856788	-0.665375	0.62209	0.20819	0.0827053	-0.290895	0.381526	0.947557	0.69358	1.06659	1.12152	0.21381	-0.310592	1.221	0.199724	-0.256	0.0425821	-0.460131	-0.373469	1.23961	0	0.896913	-0.27948	-0.365598	-0.742184
b0506	-0.0990498	0.0990498	0.363916	0.348283	0.0188792	-0.0188792	-0.0446397	-0.0439579	-0.238702	-0.338839	-0.279477	-0.307126	-0.862725	-0.817202	-0.967766	-0.881588	0.0737782	-0.0737782	-0.270077	-0.484508	-0.368928	-0.414347	-0.948118	-0.969254	-0.26256	-0.351291	0.229498	0.00818009	0.0261925	-0.0343726	-0.148817	0.107271	-0.228796	-0.408726	-0.453936	-0.34602	-0.578277	-0.537906	-0.675024	-0.0603459	-0.355094	-0.256078	-0.0466489	0.927114	0	-0.300466	0.284956	-0.287449	-0.510369
b0507	-0.142762	0.142762	1.62468	1.70723	-0.118061	0.118061	-0.408712	-0.0874475	0.490766	0.044812	0.297536	0.287453	-0.575007	-0.390979	0.297514	0.167665	0.0927496	-0.0927496	-0.59522	-0.44563	-0.285639	-0.668506	1.43496	0.90929	0.487522	0.249582	-0.434998	0.14524	0.118076	-0.263316	0.328725	0.591154	0.07749	0.849889	0.961805	-0.0103685	-0.256112	0.835693	0.852554	0.113377	-0.144628	-0.594046	-0.154592	0.733794	0	-0.0845194	-0.0530621	-0.1958	-0.135969
b0508	-0.100347	0.100347	1.22751	1.15509	0.141195	-0.141195	0.447105	0.134045	-0.448177	-0.248428	0.267344	-0.0405686	-0.51295	-0.290083	0.443882	0.749385	-0.0895909	0.0895909	0.11098	0.288205	-0.242271	0.172014	2.40424	1.79229	0.53058	0.498861	0.359883	0.124502	0.131743	-0.256245	-0.687191	-0.914358	-0.457865	1.63988	2.10514	0.664571	0.341727	3.58763	3.2481	0.556134	0.0869756	0.750026	0.926811	0.824644	0	0.423784	-0.399357	0.0746522	0.0637199
b0509	0.491272	-0.491272	1.51407	1.23627	-0.0294632	0.0294632	-0.0602444	-0.235458	-0.403132	-0.842704	-0.291246	0.427967	-0.0145372	-0.396273	0.578227	-0.147432	0.0887033	-0.0887033	0.217419	0.103483	-0.0189838	-0.0348577	2.02833	1.85798	0.208721	0.468645	-0.728057	0.566816	0.178015	-0.744831	-0.323408	1.71962	0.244942	1.80316	1.6182	-0.0496898	0.324552	3.61034	3.24534	-0.0454632	-0.125096	-0.503989	0.552435	-0.82316	0	-0.453124	-0.741949	-0.073246	0.279529
b0511	0.0347863	-0.0347863	0.107554	-0.0727036	-0.185664	0.185664	-0.0191401	0.331326	-0.380396	-0.380903	0.0975227	-0.0939045	-0.348251	-0.183591	-0.104311	-0.357277	-0.0817603	0.0817603	-0.142523	-0.263635	0.37219	0.362953	2.81463	2.23883	0.122363	0.40942	0.702795	0.018582	0.152614	-0.171196	0.23705	-0.489886	0.350216	0.56506	0.802295	0.203079	0.254111	0.351793	0.155382	0.15317	0.153962	0.326964	0.752609	-0.672535	0	0.177494	-0.42199	-0.0338562	0.379567
b0512	0.371027	-0.371027	0.362787	0.560735	-0.0950328	0.0950328	-0.237533	-0.441021	-0.524031	-0.412758	0.424	0.0553152	-0.263375	0.00110358	0.390031	-0.290719	-0.106206	0.106206	0.467023	0.123486	0.58368	0.304627	2.11266	1.6236	-0.154966	-0.439155	-0.654687	0.155983	-0.339346	0.183363	0.176134	-0.381509	-0.180661	2.12947	2.18158	1.50423	1.19254	3.12768	3.1101	0.329187	0.390318	0.609196	-0.107238	0.630517	0	1.95865	0.751342	-0.200761	-0.361006
b0513	0.0619216	-0.0619216	1.43673	1.37856	-0.125709	0.125709	-0.138759	-0.129692	0.109402	0.537206	-0.0850186	0.287472	0.0755163	-0.129191	0.371316	0.236688	-0.0060433	0.0060433	1.10932	0.876748	1.00705	0.736761	1.78866	1.67865	0.573172	0.310486	-0.221589	-0.241883	0.0104387	0.231444	-0.794682	-1.63524	-0.170408	0.876159	0.482037	0.812179	0.872725	0.840247	0.254105	-0.183736	-0.23299	0.0111853	-0.0699945	-0.0590519	0	0.921247	0.414303	-0.453511	-0.106811
b0514	0.0341727	-0.0341727	0.692331	0.641414	0.160347	-0.160347	-0.326317	-0.171198	0.145357	-0.483982	-0.314166	-0.472138	-0.219436	-0.383811	0.0917296	0.104304	0.0478947	-0.0478947	-0.532328	-0.321787	0.435959	0.0363139	1.67277	0.844843	-0.00468636	-0.376246	-0.50651	0.0567298	-0.237978	0.181248	-0.0627527	1.59218	-0.313427	-0.116599	-0.217917	0.25421	-0.264692	0.862241	0.621118	0.413139	0.238045	0.10152	0.360792	0.454143	0	1.6082	-0.303228	0.326466	-0.378919
b0515	0.0403075	-0.0403075	-0.208977	-0.553421	-0.0148461	0.0148461	-0.690221	-0.5543	0.0428092	-0.0931085	-0.635082	-0.605918	-0.360015	-0.149401	0.316767	0.292069	0.0930843	-0.0930843	-0.101673	-0.20674	-0.334846	-0.510715	-0.000600505	-0.682862	-1.38587	-1.52969	0.338641	0.0446574	0.195154	-0.239812	0.252165	0.708659	0.366313	0.0727388	0.0812284	0.260885	0.219265	-0.361781	-0.137351	-0.266132	-0.0990344	-0.199964	-0.157537	-2.55565	0	-1.05545	-0.527488	-0.229392	-0.354514
b0516	-0.114668	0.114668	-0.0751604	-0.119744	0.0483397	-0.0483397	-0.345387	0.0418882	0.230016	-0.0450894	0.0284272	0.0172646	-0.220734	-0.110367	0.352653	0.278643	0.104829	-0.104829	0.22699	-0.0970966	-0.141975	0.00790424	0.935152	0.547665	-0.331038	-0.686689	-0.0762779	-0.110475	0.19076	-0.0802857	0.47895	0.193896	0.571396	0.418399	0.325371	0.359066	0.31734	0.23125	0.258292	0.041361	-0.0799621	-0.0884866	-0.659783	-1.27859	0	-0.517723	-0.192273	-0.170349	-0.239425
b0517	0.252414	-0.252414	-0.308955	-0.378002	-0.137825	0.137825	-0.329471	-0.260212	-0.26298	-0.168887	0.146096	-0.116216	-0.101338	-0.200783	-0.757213	-0.0380514	0.287153	-0.287153	-0.0515056	0.165776	0.311627	0.675067	2.28016	1.93527	-0.459247	-0.418705	-0.537088	-0.237684	0.461667	-0.223983	0.288014	-0.97681	0.267285	1.90848	1.78962	0.609927	0.774027	0.65302	1.14045	-0.0829366	0.363751	0.161996	-1.0303	-0.116394	0	0.194994	-0.419909	0.521986	0.175287
b0518	0.053982	-0.053982	0.694286	0.599261	0.0673221	-0.0673221	-0.107141	0.221975	-0.0293646	-0.100917	0.519103	0.178916	0.036069	0.0672774	-0.0762575	-0.170184	0.0844748	-0.0844748	0.506234	0.192283	0.38251	0.923155	3.05515	2.2998	-0.00635755	-0.197103	0.817607	0.174814	-0.407076	0.232262	-0.217516	-0.664998	0.0158783	0.52944	0.904593	0.467783	0.52477	0.514839	0.872075	-0.0625572	0.0176213	0.0949646	0.24091	-0.308427	0	0.0510352	-0.723181	0.0784537	0.138058
b4572	0.00132579	-0.00132579	1.31311	1.06404	0.0967503	-0.0967503	-0.0704463	0.30402	0.705822	0.789111	0.243489	0.414413	0.0803488	-0.323097	0.213273	0.0105614	0.224023	-0.224023	0.252917	-0.144625	0.0343799	0.053215	1.79512	1.27376	-0.183604	-0.192449	0.277771	0.117853	0.0801892	-0.198042	0.780397	0.814999	-0.304482	0.0883527	0.474693	-0.118996	-0.217687	-0.603019	0.137719	-0.584731	0.0159754	-0.199871	0.424344	0.340195	0	-0.416548	-0.465194	-0.0294636	-0.415814
b0520	-0.548137	0.548137	0.732006	0.220594	-0.0596076	0.0596076	0.243611	0.0557436	0.262349	0.148685	0.344764	0.344837	-0.245188	-0.284626	-0.117141	-0.0497819	-0.0529534	0.0529534	0.117657	-0.163733	-0.354585	0.507114	2.35331	2.08064	-0.0501474	-0.111567	0.547704	-0.399072	0.0593035	0.339769	0.212224	1.11818	0.112492	0.315175	0.608575	0.300186	0.176356	1.02204	-0.100613	0.0786584	0.458744	-0.100073	0.539415	-0.128411	0	0.592808	-0.745523	0.039347	-0.137659
b0521	0.000994301	-0.000994301	0.522036	0.372443	0.163535	-0.163535	0.351719	0.0416291	0.214906	0.210015	0.459578	0.866752	0.0923318	-0.0465733	-0.029945	-0.114334	0.0885935	-0.0885935	-0.0860994	0.172628	-0.157399	0.511723	2.82361	2.11758	0.212125	0.023052	-0.460919	0.158289	-0.33504	0.17675	0.439482	1.88192	0.12234	0.510561	0.45081	0.495357	0.378441	1.07372	0.461415	0.313644	0.315602	0.319725	0.329366	0.383377	0	0.503259	0.00956334	-0.292387	-0.208044
b0522	-0.0973338	0.0973338	-0.672291	-0.923866	0.0367881	-0.0367881	0.592036	0.546721	-1.96642	-1.99626	-0.977623	-0.965916	-0.945191	-1.06287	-0.456668	-0.539023	-0.249357	0.249357	0.190818	0.297195	0.307552	0.370022	-1.25619	-1.58786	-0.610497	-0.470732	-3.94222	-0.0726609	-0.0215863	0.0942472	0.156967	0.572943	-3.35241	-0.486535	-0.500428	-0.265621	-0.356047	-3.33864	-3.47919	0.0884326	-0.110976	-0.166293	0.812574	-0.340345	0	-2.83529	-2.07461	-0.0111628	-0.0298133
b0523	0.0798766	-0.0798766	-0.655276	-1.13026	-0.0473837	0.0473837	0.276452	0.280629	-2.24065	-1.93688	-0.949118	-0.913518	-1.17395	-1.117	-0.764323	-0.728425	-0.175912	0.175912	0.472221	0.751019	0.529776	0.3657	-1.70721	-1.96654	-1.0657	-0.785144	-4.42737	-0.014139	-0.2582	0.272339	0.681908	0.787748	-3.15421	-0.220363	-0.0175341	0.104705	0.311444	-3.28416	-3.32008	0.210105	-0.16521	-0.0789693	0.653288	-0.302985	0	-3.92756	-2.0074	-0.173434	-0.198508
b0524	-0.0408187	0.0408187	-0.866112	-0.8944	0.00990611	-0.00990611	0.26736	0.222098	-2.0995	-2.00579	0.344264	0.328123	0.673691	0.571535	0.233038	0.304152	-0.082358	0.082358	0.217792	0.182895	0.336704	0.47232	-0.869822	-1.03171	-0.390421	-0.366253	-0.574098	0.0224183	-0.0610615	0.0386433	-0.368207	-0.0122797	-0.557155	-0.274898	-0.229054	-0.26399	-0.267166	-1.06624	-1.13451	-0.508913	-0.679783	-0.744699	-0.492024	-0.851518	0	-0.346906	-0.872775	0.015593	0.0174986
b0525	0.0863712	-0.0863712	-0.200447	-0.580256	-0.0231533	0.0231533	-0.171809	-0.115026	-1.20635	-1.24301	-0.611043	-0.756922	-0.258442	-0.241487	-0.318817	-0.482083	-0.0250674	0.0250674	0.389811	0.541157	-0.423728	-0.317437	-0.040586	0.0272735	-1.43734	-1.74189	-0.294555	0.0358933	0.0158021	-0.0516954	0.0883907	-0.243335	-0.338717	-0.105275	-0.161177	0.028168	0.277978	-0.763055	-0.660762	-0.234427	-0.514677	-0.508889	0.0362988	-0.964111	0	-1.6762	-1.58947	-0.139479	-0.196864
b0526	-0.106329	0.106329	-0.294908	-0.310365	-0.00137298	0.00137298	0.16468	0.163951	-1.18802	-0.981522	0.0378754	0.137272	0.0895285	0.120344	0.278859	0.360042	-0.0562513	0.0562513	0.0411712	0.121477	-0.0395154	-0.118782	-0.364264	-0.462453	-1.03723	-1.06133	0.410135	0.0361838	-0.0361712	-1.2566e-05	-0.0227866	-0.0917512	-0.493738	-0.577948	-0.506474	-0.261147	-0.268486	-0.41389	-0.479482	-0.127858	-0.183193	-0.157704	0.393958	-0.816457	0	-0.431083	-1.05642	-0.035497	-0.0459461
b0527	0.207092	-0.207092	0.913325	0.428074	-0.0210278	0.0210278	0.393595	0.644766	0.639385	0.347322	1.09297	0.770313	0.257141	0.639706	1.06544	0.290642	0.324135	-0.324135	0.564337	0.567145	1.10189	0.614377	1.70865	1.35045	0.752845	0.571649	0.0216133	0.0581743	-0.243344	0.185169	0.520621	1.38722	-0.376781	0.863536	0.490269	0.233442	0.427073	-0.173623	0.0889759	0.00909484	0.0115477	0.0167125	-0.625029	0.201765	0	0.224778	0.588137	0.0800218	0.128463
b0528	0.245779	-0.245779	-0.476398	-0.477627	0.0296627	-0.0296627	0.677569	0.753043	-0.471905	-0.390404	-0.319207	0.287334	0.00403465	0.00180445	-0.275046	-0.403838	0.0297806	-0.0297806	1.88726	1.74208	1.7351	1.94755	1.41316	1.32298	-1.03779	-1.07005	-0.516617	-0.101325	-0.00741661	0.108741	0.202656	0.76666	-0.822234	1.64027	1.52067	1.79008	1.96853	-1.15343	-0.537803	0.815936	0.053661	0.192159	0.527979	-0.625704	0	-0.665536	0.0868749	-0.375315	-0.494294
b0529	-0.0311484	0.0311484	-0.0723381	0.115464	0.00957458	-0.00957458	-0.119731	-0.112433	-0.485752	-0.578391	-0.349982	-0.217818	-0.195924	-0.191435	-0.235978	-0.127089	-0.0898779	0.0898779	0.682956	0.795395	0.15917	0.21707	0.0358914	-0.0651421	-0.709036	-0.891776	-1.21387	-0.0470014	-0.0257049	0.0727063	0.314633	0.51021	-0.787117	0.172929	0.234408	0.412461	0.662246	-1.7794	-1.70401	-0.388547	-0.464912	-0.466932	-0.0190959	-1.02009	0	-0.794297	-0.172559	-0.0222981	-0.10124
b0530	0.269978	-0.269978	0.686409	0.539174	-0.214725	0.214725	-0.796628	-0.707745	-0.445117	-0.816598	0.289738	0.759173	0.2121	-0.607466	0.318103	0.0488814	0.332549	-0.332549	0.409963	0.101146	-0.209387	-0.107575	1.69724	1.59385	0.641625	0.687958	0.764495	0.118824	-0.0115112	-0.107313	-0.930969	0.460048	0.609598	0.785703	1.03464	-0.505219	0.0278671	0.877572	0.683405	-0.159873	-0.434994	-0.0328482	-0.0228736	0.836953	0	0.857353	0.440124	0.346019	0.262874
b0531	-0.0663983	0.0663983	0.21529	-0.0822934	-0.288016	0.288016	0.635206	0	0	0.62309	0.281302	0.295449	0.301284	0.228217	0.412408	0.521445	0	0	-0.134673	-0.160298	-0.378179	0.029205	2.56232	2.0308	0.646907	1.01711	-0.243037	-0.0708885	0.313926	-0.243037	-0.243037	1.46283	0.257517	0.345836	0.166983	0.336887	0.161064	-0.378179	-0.378179	-0.378179	-0.144037	-0.143041	0.400623	-0.329969	0	-0.805358	-0.805358	-0.122984	0.0123717
b0532	-0.123094	0.123094	0.0058246	0.0870891	0.0110686	-0.0110686	-0.155905	-0.0284191	-0.546002	-0.585709	0.0767843	0.128861	-0.100607	-0.29577	-0.0176406	-0.297374	-0.106968	0.106968	0.000898156	0.0590282	0.124646	-0.274563	2.05047	1.69896	-0.2167	0.00161374	0.51425	-0.125549	0.145502	-0.0199529	0.709492	-0.69559	0.469085	0.0335308	-0.148352	-0.0311432	0.0870914	-0.471823	-0.463507	0.0736327	-0.123467	0.105943	-0.80788	-0.312934	0	0.344244	0.846244	-0.207352	-0.138529
b0533	-0.0264067	0.0264067	-0.272594	-0.225266	0.19162	-0.19162	0.348313	-0.269445	-0.074257	0.306792	0.531722	-0.187457	0.00664542	0.0441872	0.54858	0.419309	0.401652	-0.401652	-0.327461	-0.611633	-0.1192	-0.053237	2.26921	1.17888	0.443906	0.705178	-0.622574	-0.236856	0.0244715	0.212384	-0.318141	-0.285501	-0.0714634	-0.40109	-0.437216	-0.510895	-0.541474	-1.15686	-0.835895	-0.461642	-0.162082	-0.573173	-1.15686	-0.489402	0	-0.483208	-0.45712	-0.244678	-0.157184
b0534	0	0	-0.0300639	0.167363	0.167494	-0.167494	-0.241408	-0.247132	-0.125879	0.27909	1.26318	1.20863	1.23159	0.809494	-0.16663	1.16339	0.264326	-0.264326	0.991133	0.285633	0.9202	0.907966	3.5505	2.42926	0.483344	-0.0648178	1.04984	0.271269	0.345802	-0.617071	0.388409	1.39667	-0.617071	1.20978	0.693046	0.516836	0.857234	0	0.963703	1.12477	0.960955	1.41369	1.9574	0.0377807	0	0.324692	1.16863	-0.132963	-0.0105042
b0535	-0.0243159	0.0243159	0.194962	0.451017	0.0876446	-0.0876446	0.450015	0.507385	-0.126786	-0.280815	1.06169	0.782281	0.705223	-0.164873	0.702515	0.419796	0.227728	-0.227728	-0.397254	-0.321493	-1.10004	-0.718604	1.07013	1.00582	0.170484	-0.585135	-0.672344	-0.281491	0.284897	-0.00340558	-0.241702	0.304455	-0.0809469	-0.0823746	-0.0757441	-0.0986095	-0.159464	-1.20032	-1.06113	0.20634	-0.2462	-0.432294	-1.88867	-2.23713	0	-0.896456	-1.00166	-0.150529	-0.229085
b0537	0.0521726	-0.0521726	0.37687	0.350982	0.0530604	-0.0530604	0.16777	0.159846	-0.0326597	-0.283008	0.516259	0.348346	0.177084	0.0970724	0.456511	0.25877	0.0531053	-0.0531053	-0.386379	-0.0278997	-1.03193	-0.856028	0.0853393	0.0090324	-1.17252	-1.33088	0.844656	0.169567	-0.0157407	-0.153826	0.0737467	-0.340766	0.546996	-0.0286035	-0.18519	-0.440761	-0.0971857	-1.18424	-0.856389	-0.510719	-0.293981	-0.107778	0.0557304	-0.161725	0	0.147979	0.633137	0.0364017	-0.145994
b4633	0.340739	-0.340739	-0.227735	1.22326	-0.103948	0.103948	-0.128788	0.192675	-0.713091	-0.717532	0.866236	-1.14286	-0.750495	0.249561	0.206849	-0.0731181	-0.138326	0.138326	-0.750998	0.13456	-0.107534	-0.645332	-0.647184	0.785924	-0.949281	-0.872389	-0.715315	0.125644	0.589671	-0.715315	2.06185	2.95936	1.12844	-0.282445	-0.352423	-0.885383	-0.942407	-2.47164	-0.789598	-0.566968	-0.793481	0.106877	-2.47164	0.384111	0	-0.368788	-0.939747	-0.00940895	0.0210389
b0539	-0.176499	0.176499	0.527231	0.641693	-0.247739	0.247739	-0.041022	0.269657	0.609247	0.259094	0.471278	0.0608984	-0.117013	-0.081434	0.283407	-0.1867	-0.216972	0.216972	-0.0653954	-0.464866	0.497543	-0.464396	1.76315	1.61726	-1.14139	0.271777	0.205253	-0.735213	-0.220194	0.955407	0.832662	1.42291	0.359155	0.293167	-0.50611	-0.475658	0.703934	1.42213	0.157748	-0.413558	1.01121	-0.408853	1.73302	2.61414	0	3.05568	2.96204	-0.00945733	-0.870189
b0540	0.319505	-0.319505	0.716232	0	0	0	0.877922	-0.816355	0.0598702	-0.314605	0.179778	-0.816355	0.23533	-0.335157	-0.816355	-0.228627	-0.323407	0.323407	0.567599	0.771183	0.149049	0.141868	2.41226	1.68686	-0.816355	0.144194	-0.123484	0.246969	-0.123484	-0.123484	-0.123484	-0.123484	-0.123484	0.770802	0.452078	0.135197	0.112354	0.875925	-0.319505	-0.319505	-0.319505	-0.319505	-0.319505	0.927196	0	0	0	-0.0492323	0.246161
b0541	0.166498	-0.166498	-0.0358379	-0.400089	-0.158938	0.158938	0.418411	1.19623	0.204162	0.0493888	-0.08649	0.616708	0.885705	0.654503	0.725663	0.29042	0.0426962	-0.0426962	-0.271227	-0.342214	-0.220706	-0.731683	-0.0365141	-0.672873	0.365213	0.0929861	-0.656	-0.516792	0.301189	0.215603	-0.0712902	-0.656	-0.242928	-0.232968	-0.491315	-0.141992	-0.497495	-1.06602	-0.706733	-0.558496	-0.0762237	0.118853	-1.06602	1.16855	0	0.398559	1.0244	-0.251039	-0.152118
b0543	-0.131314	0.131314	-0.833517	-1.05256	-0.0172721	0.0172721	0.336559	0.285876	-1.36648	-1.03336	0.744702	0.61324	0.703202	0.25966	0.477382	0.211786	-0.0790369	0.0790369	-0.45418	-0.497484	-0.372806	-0.0601598	-0.353713	-0.738833	-1.024	-1.08354	-0.345957	-0.239392	0.133155	0.106237	-0.326334	-1.72403	-0.0715027	-0.567761	-0.804384	-1.22916	-0.655124	-0.970825	-1.18182	-0.142561	-0.649611	-0.348966	-1.49798	-0.55748	0	-0.261967	-0.493525	-0.429539	-0.250243
b4733	0	0	-0.854036	-0.854036	-0.854036	0.854036	-0.569881	0.1346	-0.569881	-0.569881	0.426252	1.06236	1.08359	-0.569881	-0.569881	0.434265	-0.569881	0.569881	0	0.809967	0.821665	0	2.95814	1.14213	-0.569881	0.390668	-1.06664	-0.401686	-1.06664	1.46833	-1.06664	-1.06664	-0.0971945	0	0.771583	0	0	0	0	0	1.39405	0.862214	0	0	0	0	0	0.278459	0.690489
b0544	0.173563	-0.173563	0.0223963	-0.00985615	-0.190427	0.190427	-0.000656763	0.458066	-0.0484612	-0.38709	0.951732	0.959237	0.882788	0.999535	0.530222	1.13201	0.144778	-0.144778	-0.298954	-0.237721	0.153351	-0.0640022	2.03208	1.61327	0.316029	0.244689	7.44033e-05	0.0476248	0.134101	-0.181725	-0.507337	-1.30454	0.0207546	-0.0114599	-0.275709	-0.374648	0.0780287	-0.445077	-0.321011	-0.127699	0.249854	0.104124	0.355106	-0.192434	0	0.341823	0.00788604	0.0272492	0.0909806
b0545	0.111845	-0.111845	0.857104	1.05794	-0.132171	0.132171	-0.159944	-0.0603472	0.916595	1.13997	0.00611929	0.452652	0.0148396	-0.459883	0.328057	0.395681	0.330409	-0.330409	-1.48314	-1.43444	-1.58671	-0.692952	0.723203	0.296612	0.361779	0.177134	0.334376	0.0321109	0.326195	-0.358306	-0.724288	-0.917205	1.00736	-0.471243	-0.430526	-1.29921	-0.337957	0.0318864	-0.98534	-0.295147	-0.33244	-0.209609	0.718027	-0.814581	0	0.873646	0.149292	-0.503164	-0.417122
b0546	0.0347411	-0.0347411	0.572241	0.603223	0.00292317	-0.00292317	-0.301035	-0.158242	-0.447725	-0.631088	0.726689	0.652497	-0.101731	-0.132124	1.06956	0.893684	-0.0152495	0.0152495	0.294144	0.163685	-0.0612023	-0.3135	0.884678	0.591915	-0.369225	-0.565556	0.725487	0.0228735	-0.0846653	0.0617918	0.395048	-0.127996	1.32847	0.248864	-0.0427389	0.0310091	0.225125	-0.499276	-0.887678	-0.483379	-0.160112	-0.566861	0.0194491	-1.17455	0	-0.645429	-0.0783353	0.0187287	-0.133916
b0547	-0.53416	0.53416	0.116609	0.953948	-0.160156	0.160156	0.288278	0.105186	0.275616	0.272721	0.134341	0.659954	0.678154	0.241059	-0.00420494	0.140701	-0.24942	0.24942	0.727153	0.0464743	0.643594	-0.214625	2.73816	1.65916	0.0618068	-0.201054	-0.303872	0.166232	0.13764	-0.303872	0.511808	-0.303872	0.656256	0.0462365	0.0169619	0.0387287	0.0109902	-0.53416	-0.53416	-0.192513	-0.53416	-0.190444	-0.53416	0.671876	0	1.14402	0	0.0557742	0.0753614
b0550	0	0	-0.516817	0.945534	-0.183253	0.183253	-0.531366	0.332727	-0.111878	0.378542	-0.372643	0.0319268	0.351022	0.117278	-0.869372	-0.869372	-0.126716	0.126716	0.434046	0.698179	0.397393	0.39116	3.23175	2.52068	0.187335	0.693615	-0.639666	-0.639666	0.285958	0.353708	0.327408	-0.639666	-0.639666	1.16626	1.11692	0.689206	0.899344	1.047	0	0	0	0	0	-1.14319	0	-0.613108	-1.07995	0.0846063	-0.109891
b0551	-0.664364	0.664364	-0.460012	-0.481139	-0.275525	0.275525	-0.261768	-0.108404	-0.407449	-0.867737	-0.364706	-0.468769	-0.283964	-0.463144	0.660193	0.350642	0.00871013	-0.00871013	0.546598	0.897021	0.135525	0.682016	2.48728	1.49734	-1.02022	-0.146886	-1.2027	-0.193748	-0.53988	0.733628	0.336681	1.17403	0.620793	0.792642	0.923493	0.543503	1.08232	-1.18578	-0.473411	0.352176	0.639595	1.08731	0.0105937	0.439574	0	-0.843574	0.872236	-0.0185775	-0.403017
b0552	0.00187246	-0.00187246	-0.641323	-0.738715	-0.0631694	0.0631694	-0.133506	-0.114058	-0.988603	-0.903028	-0.162298	-0.275267	-0.1544	-0.262435	-0.242587	-0.155981	-0.186836	0.186836	0.258983	0.153815	0.158819	0.139989	0.582508	0.827312	-1.06575	-1.02927	-0.652063	0.08808	-0.0321718	-0.0559082	0.216225	0.14992	0.759186	1.44863	1.64934	1.42445	1.36692	0.641073	0.369684	0.784741	1.41303	1.3126	0.521415	0.0822658	0	0.611207	-0.513906	0.395682	0.396087
b0554	1.07018	-1.07018	-1.29215	-1.94127	-0.349225	0.349225	0.532448	0.0549839	-0.0425245	0.573252	0.465367	0.143763	-1.1539	0.251877	0.489178	0.769735	0.277544	-0.277544	1.42994	1.46481	0.706793	0.333824	1.57925	1.53766	0.620268	0.417023	2.10233	-0.167647	0.70334	-0.535694	1.45992	1.53052	1.41673	1.20006	0.797449	0.94429	0.950264	-0.698609	-1.08553	0.777927	0.976343	1.15459	-2.17983	-0.447756	0	1.10296	2.55142	-0.0249451	0.09883
b0555	0.370405	-0.370405	-1.41048	-0.754851	0.0382621	-0.0382621	0.276451	-0.106793	0.453772	-0.0588553	0.0675919	0.793351	0.316133	0.490249	0.832767	0.311241	-0.00893114	0.00893114	-0.350089	0.709904	-0.292463	-0.236003	1.62083	0.823329	-1.27384	-0.726931	0.515472	-0.0925802	0.0685359	0.0240444	1.64102	-1.15255	0.608499	-0.313655	0.424647	0.293022	0.408483	-0.0866031	-0.583781	0.353197	0.408193	0.73518	1.52619	-1.01791	0	0.693379	0.760856	-0.314097	0.204354
b0556	0.215859	-0.215859	0.302116	0.479736	0.133637	-0.133637	-0.539957	0.387962	0.382892	-0.316574	0.259431	0.191672	0.341551	0.411951	0.869756	-0.500918	-0.194728	0.194728	0.922698	1.15905	1.62839	1.40002	2.73866	2.18425	-0.614475	-0.0510173	1.76904	-0.0613478	-0.0109939	0.0723416	1.36214	2.39186	0.520499	1.74144	1.74666	1.92413	0.786555	1.10104	-0.660161	0.094366	0.691867	0.696806	1.39645	-0.578933	0	1.33233	1.63282	-0.289061	-0.15569
b0557	0.175438	-0.175438	-6.24321	-7.07607	-0.0590701	0.0590701	0.967041	0.828719	-3.45864	-3.02306	-0.0969038	-0.63529	1.14411	1.22851	0.133424	0.280783	-0.660607	0.660607	-0.112277	-0.161751	0.195576	0.20987	-0.552593	-0.586926	-3.34096	-3.11342	-0.140599	-0.113179	0.100913	0.0122661	-0.0044821	-0.37917	-1.30465	-1.54131	-1.56565	-0.938291	-0.594751	-1.16897	-1.07539	0.225332	0.223762	0.208963	-0.223228	-3.0858	0	-2.15157	-4.18976	-0.129342	-0.198935
b0558	0.246188	-0.246188	-0.012818	-0.316897	-0.316897	0.316897	0.289589	0.0357431	0.121355	0.11986	0.184155	-0.262641	-0.262641	0.10359	0.81863	0.18844	-0.262641	0.262641	0.449845	0.385857	1.31971	0.621884	3.49325	3.46693	0.135719	-0.262641	1.19374	-0.302327	-0.302327	0.604654	2.34636	3.39278	3.1754	0.621099	-0.246188	0.0991377	0.0811817	0.711133	-0.246188	0.128389	-0.246188	0.130632	-0.246188	0	0	2.81578	2.76918	-0.348606	-0.038924
b0559	-0.16638	0.16638	-0.564994	-0.933482	-0.155287	0.155287	-0.0422861	0.473416	-0.0224175	0.520292	1.23602	0.560722	1.15953	0.936178	1.63367	1.67879	-0.228244	0.228244	-0.348291	-0.58822	-1.34178	0.285951	2.50533	2.17174	0.185698	-0.264975	0.635063	0.155584	0.199202	-0.354786	3.01119	2.68416	2.82804	-0.588859	-0.756731	-0.169979	-0.450959	-1.06327	-0.996523	-0.776358	-0.773596	-0.481872	0.708227	-1.29771	0	0.180714	1.95384	-0.360451	-0.384495
b4589	-0.389647	0.389647	0.0329673	-0.144158	0.88028	-0.88028	0.636679	1.20345	1.19908	0.83795	2.31712	1.98201	2.00709	1.86767	1.39406	0.99803	0.350949	-0.350949	0.0724627	-0.496294	-0.755948	-0.263317	3.12882	3.35529	1.52917	-0.350949	-1.77367	0.62702	-0.374577	-0.252443	-0.466764	-3.31903	2.15613	-0.773656	-0.134251	-0.512673	-0.34494	-2.22637	-1.05175	-0.703041	-1.52485	-0.174827	2.18966	-1.87057	0	2.29748	2.01632	-0.817429	-0.183435
b0560	0.192681	-0.192681	0.655949	0.548128	0.115064	-0.115064	-0.10028	-0.439002	0.235245	-0.570648	-0.00383428	-0.501944	-0.198982	0.0355431	-0.3617	-0.232887	-0.126525	0.126525	0.109923	0.0786433	0.314909	0.504367	1.84307	1.74041	0.267884	0.980027	-0.707695	0.00901225	-0.031407	0.0223947	-0.495178	0.112536	-0.370599	0.306718	0.063448	0.66672	0.0603917	-0.192681	0.731871	-0.192681	0.340677	-0.192681	1.30137	0	0	0	1.06676	-0.288742	-0.609224
b4634	-0.427768	0.427768	0.661606	0.0600853	0.243892	-0.243892	-0.59841	-0.909937	-0.803461	-1.29466	-0.319637	0.308832	-0.264892	-0.471937	-1.29466	-0.721063	-0.166129	0.166129	0.439907	0.640456	1.26612	1.07272	1.54374	2.41069	-1.29466	-0.749437	1.14551	0.646474	-0.0172496	-0.629225	1.06832	1.60976	1.10433	1.07159	0.819	0.354151	1.002	0.743794	-0.427768	0.051793	0.0526853	0.0545673	-0.427768	0.907135	0	2.19256	2.76619	-0.0801763	-0.300492
b0561	0.458905	-0.458905	0.208889	0.530573	0.194975	-0.194975	0.0959514	-0.275025	0.0321528	0.236044	0.873025	0.762405	0.393889	-0.222661	0.652044	0.726563	-0.215444	0.215444	-0.16504	-0.458905	-0.190941	0.0274548	2.74334	1.669	0.0510354	0.312961	0.664539	0.139197	-0.0695985	-0.0695985	0.872902	1.91772	0.257871	0.0269579	0.186528	0.211231	0.488286	0.78749	-0.458905	0.597805	0.263148	-0.458905	0.45137	0	0	0.984237	1.37277	-0.335197	-0.0663029
b0562	0.00168172	-0.00168172	0.120134	0.12857	-0.088409	0.088409	0.184987	0.048624	0.33824	0.0778811	0.810912	0.762473	0.790918	0.541458	0.352266	0.432708	0.202677	-0.202677	-0.42083	-0.60815	-1.44348	-1.69909	0.374253	0.0446396	0.135281	-0.182221	0.399306	-0.115811	-0.158265	0.274076	-0.00134688	-0.148145	0.56062	-0.253369	-0.428795	-0.337533	-0.257572	-1.25097	-1.1072	0.181454	-0.0920433	-0.0560015	-0.975601	-0.0619386	0	-0.640753	-0.0623032	0.194303	0.0361239
b0563	-0.152155	0.152155	0.45291	-1.1929	-0.10489	0.10489	-0.582605	0.788458	-0.69944	-1.19009	1.10832	0.202558	-0.0843487	0.341737	0.637729	0.154872	0.374352	-0.374352	1.76381	0.700785	1.49595	0.936794	2.49822	2.34693	-1.93068	-0.213105	0.243773	-0.0542423	-0.140801	0.195043	0.860022	1.67577	0.677061	1.13767	1.53922	1.59591	1.38293	0.546083	0.135739	0.778867	2.272	1.23228	0.797186	2.4229	0	2.44613	2.5411	-0.821863	-0.260537
b0564	0.0721217	-0.0721217	0.453112	0.225731	-0.093643	0.093643	0.121019	0.0118723	-1.39044	-1.18774	0.21597	0.0947402	-0.986847	-0.986534	-0.189494	-0.417114	0.246552	-0.246552	0.0221803	-0.538721	-0.428181	-0.423863	1.86521	2.11702	-2.56734	-2.96052	0.396676	0.210227	-0.0634419	-0.146786	2.46295	1.72547	3.79191	-0.916404	-1.34721	-0.948394	-0.392169	-1.69388	-2.28648	-1.51367	-1.52759	-1.39183	0.0716729	-2.34303	0	-1.14124	-1.01425	-0.199633	-0.390572
b0565	-0.077047	0.077047	-1.05682	-1.61957	0.0117692	-0.0117693	-0.0907706	0.112011	-0.753098	-0.988924	-0.361909	-0.396861	0.0602861	0.143306	-0.059241	-0.0176307	-0.0475851	0.0475851	0.219598	0.369483	-0.36399	-0.363367	-0.47511	-0.36432	-0.898073	-0.953133	0.746484	0.0214178	0.0550602	-0.076478	-0.313574	-0.161958	-0.104126	-0.400901	-0.637035	-0.191927	-0.128389	-2.61617	-2.59329	-0.466763	-0.296359	-0.323626	0.434237	-1.41038	0	-1.66444	-4.70519	0.0857861	0.0716344
b0566	-0.0195483	0.0195483	1.41632	1.23481	0.0845379	-0.0845379	0.389692	0.049768	0.755733	0.749983	1.42831	1.34712	0.682603	0.802876	1.11157	1.20578	0.128646	-0.128646	0.300903	0.247233	-0.431888	-0.49302	1.36454	1.25016	-0.0314253	-0.123417	-0.296674	-0.307186	0.0275535	0.279633	-0.121838	-0.501069	-0.22	0.270542	0.166819	-0.289665	0.0511353	-0.882679	-0.439088	-0.673922	-0.530536	-0.481077	-0.605363	0.392777	0	-0.0855144	0.323868	-0.174609	-0.448853
b0567	0.00168216	-0.00168216	0.978211	0.759849	-0.105155	0.105155	0.398637	0.118569	-0.128234	-0.115471	0.228921	0.211515	-0.189907	0.0410609	0.426023	0.512893	0.228711	-0.228711	1.13638	0.89031	0.639651	0.748401	1.25629	1.35122	-0.0361385	0.109048	-0.353957	0.0151817	0.018237	-0.0334187	0.0968401	0.150779	-0.0567955	0.910407	1.17903	0.878575	0.990611	0.659663	0.380872	-0.0787092	-0.239505	-0.209149	0.908045	-0.354245	0	-0.32853	-1.26915	-0.255157	-0.395586
b0568	-0.00606833	0.00606833	1.06251	1.03095	-0.0560259	0.0560259	0.273018	0.180422	0.0354888	0.077224	0.407908	0.44048	-0.142988	0.1232	0.541951	0.509765	0.106441	-0.106441	0.490443	0.556875	0.450166	0.380824	1.18713	1.0752	0.292387	0.324529	-0.411711	0.0498077	-0.0499245	0.000116843	0.438457	0.683712	-0.298649	0.369417	0.274901	0.267408	0.441488	0.48689	0.347017	-0.409303	-0.318422	-0.37055	0.752065	0.183049	0	0.568625	-0.874733	-0.0781336	-0.192363
b0569	-0.0243675	0.0243675	0.812488	1.09459	-0.0545597	0.0545597	0.275944	0.321783	0.0651862	0.299938	0.471655	0.423728	-0.409978	-0.212645	0.119676	0.0887223	0.106853	-0.106853	-0.019612	-0.0484988	-0.338239	-0.480809	1.06098	0.835671	0.518575	0.894134	-0.0741298	0.0140974	0.271646	-0.285744	0.319891	0.71272	0.654753	0.424927	0.336758	-0.068626	-0.0143915	-0.354146	-0.113872	0.013611	-0.334539	-0.198104	0.119064	0.764588	0	1.08859	0.228964	0.0430406	0.0631367
b0570	-0.0465393	0.0465393	-0.405187	-0.366519	-0.0920403	0.0920403	-0.0442883	-0.192598	0.177472	0.396485	0.616327	0.664896	-0.285049	-0.412873	-0.144828	-0.275463	-0.374019	0.374019	-0.756683	-0.707679	-1.10994	-0.974089	-0.954988	-0.721107	-1.46418	-1.2328	0.569114	-0.0870039	-0.182771	0.269775	-0.455363	-0.0561785	1.70264	0.56555	0.530093	0.498739	0.586209	-2.00841	-2.15524	0.738759	-0.304386	-0.200283	-1.21151	1.30058	0	0.75595	-0.243491	0.661509	0.724705
b0571	-0.0945332	0.0945332	-0.0683072	0.128004	-0.0548916	0.0548916	-0.530684	-0.405001	1.38748	1.35682	0.376817	0.526401	-0.927179	-0.716905	-0.738545	-0.325106	-0.486664	0.486664	-1.27985	-1.22517	-1.67062	-1.62265	-0.736841	-0.673641	-1.49235	-1.64001	0.212312	-0.0899857	-0.167971	0.257956	-0.352633	0.0458334	1.80577	0.216435	0.246462	0.188808	0.196758	-2.01771	-2.14349	0.889946	-0.25173	-0.18185	-1.35589	1.90944	0	0.93002	-0.171568	0.777782	0.751443
b0572	-0.0368867	0.0368867	-2.16688	-2.67591	-0.511163	0.511163	-1.51228	-1.46014	1.58973	1.6966	0.412554	0.574024	-4.17908	-3.72004	-3.34319	-3.58558	-0.936977	0.936977	-3.66819	-3.6583	-4.5054	-4.76126	-0.314946	0.0263401	-4.94345	-4.8116	2.12613	-0.328444	0.288242	0.0402015	-1.81863	-2.79644	6.21791	0.20201	0.0813296	0.0479047	0.197347	-7.49235	-7.90013	1.19074	-0.288583	-0.147675	-4.22263	5.82544	0	5.43585	-0.332732	2.09933	2.31207
b0573	-0.0480598	0.0480598	-2.18022	-1.83464	-0.369605	0.369605	-1.72347	-1.61908	0.84092	0.888384	-0.285741	-0.0386976	-3.94866	-3.89378	-3.73477	-3.38346	-0.90568	0.90568	-3.85931	-4.04201	-5.37467	-4.8732	-3.86287	-4.06744	-5.35238	-4.57363	2.36433	-0.590356	0.199762	0.390594	-1.27829	-0.796411	7.10005	-0.236664	-0.102399	0.208935	0.35871	-8.08347	-6.41147	1.14088	-0.269692	-0.145148	-4.65119	4.36524	0	6.03362	-0.694761	2.46801	2.68478
b0574	-0.0345115	0.0345115	-0.566766	-0.774097	-0.254811	0.254811	-1.39127	-1.52897	0.648997	0.770181	-0.0689178	-0.154898	-2.92424	-3.02654	-3.11977	-2.93862	-0.767219	0.767219	-4.02503	-3.84943	-4.31223	-4.47949	-4.13708	-4.46823	-3.48004	-3.07321	1.4276	-0.286419	-0.111884	0.398303	-0.703717	-0.947286	6.43311	-0.293984	-0.196514	0.142025	0.0999755	-5.62492	-5.88462	1.21802	-0.439304	-0.178497	-4.30847	3.63393	0	5.70443	-0.309125	2.11877	2.34925
b0575	-0.101309	0.101309	0.0633283	0.127201	-0.0194966	0.0194966	-1.20766	-1.24226	0.449898	0.465485	-0.0421502	0.0428657	-1.9585	-2.12601	-1.83688	-1.7519	-0.678632	0.678632	-3.55791	-3.36917	-3.46912	-3.53751	-2.34254	-3.16527	-1.92036	-1.87316	0.870115	-0.119459	-0.277231	0.396689	0.111368	0.447464	5.07043	-0.274042	-0.264856	-0.0652078	-0.108151	-4.1576	-4.25507	1.24236	-0.284038	-0.172657	-2.94912	2.59218	0	4.88389	-0.0321002	1.86882	1.96597
b0576	-0.0155069	0.0155069	-1.55192	-1.43861	-0.00318607	0.00318607	0.677249	0.545127	-1.38444	-1.09426	0.652865	0.686851	0.332631	0.533116	0.352697	0.510988	-0.188678	0.188678	-0.466834	-0.349687	0.185643	0.153992	-1.2784	-1.21725	-1.56352	-1.39238	-0.102632	-0.111253	0.133509	-0.0222557	-0.246406	-0.321944	-0.184983	-0.581741	-0.358155	-0.401397	-0.47398	-1.17205	-1.27738	0.0619114	-0.1979	-0.210954	0.391847	0.0808075	0	1.48262	-1.36195	0.134352	0.0315697
b0577	0.0236968	-0.0236968	-0.249514	-0.107509	0.0797842	-0.0797842	0.176733	0.268042	-0.137934	0.0761773	0.181844	0.191429	0.279026	0.064232	0.0851229	-0.105754	0.112049	-0.112049	0.274998	0.0428023	0.434041	0.324258	-0.344214	-0.386994	0.314098	0.403768	0.827515	-0.0360051	-0.0641284	0.100133	0.214157	0.296959	-0.0560463	-0.659032	-0.534159	-0.478075	-0.395859	-0.140287	-0.275214	-0.187734	-0.484338	-0.463098	0.428392	-0.992141	0	-0.990905	-0.282674	-0.0955825	-0.316839
b0578	0.0200793	-0.0200793	-0.668875	-0.803346	-0.00343834	0.00343834	0.286811	0.20414	0.789229	1.02081	0.317142	0.268279	0.461743	0.4015	0.242691	0.0806047	-0.0904684	0.0904684	-0.664477	-0.774966	-0.294017	-0.300934	-0.218432	-0.25235	-1.97843	-1.75288	-0.525314	-0.04452	-0.0694166	0.113937	0.158787	-0.209348	-0.268637	-1.11716	-1.01219	-0.684126	-0.678533	-0.559771	-0.528245	-0.363341	-0.354609	-0.414249	0.0607052	-0.543641	0	-1.22957	-1.094	-0.242686	-0.346941
b0579	0.186802	-0.186802	-0.0228946	0.000411153	-0.0525235	0.0525235	-0.251728	-0.174971	0.0910252	0.185103	0.151749	0.401943	0.191137	0.209227	0.0550889	0.127317	0.176959	-0.176959	0.782235	0.653302	0.487485	0.365275	1.27902	1.15328	-0.887078	-1.42441	0.450169	-0.161346	-0.164595	0.325941	-0.287664	-0.636625	0.401393	0.676945	0.596399	0.59713	0.520818	-0.279447	-0.182528	0.159056	0.0855199	-0.00288063	0.314382	-0.477987	0	-0.696485	-0.0836513	-0.329151	-0.231993
b0580	0.153133	-0.153133	-0.509967	-0.52185	0.0392888	-0.0392888	-0.527486	-0.547656	-0.403751	0.0708027	0.14074	0.216427	0.273925	0.398365	0.0458507	-0.147624	-0.0323237	0.0323237	0.873526	0.425943	1.11682	1.14515	0.187914	0.0997956	-0.773368	-0.166441	0.0788464	-0.187288	0.163775	0.0235132	-2.21257	-0.790283	-0.748106	0.861194	0.9633	0.738665	0.57101	0.410213	0.269545	0.17025	0.0963978	-0.331884	-0.548285	0.632882	0	0.0464802	-0.346472	-0.584826	-0.25979
b0581	-0.0528434	0.0528434	2.43975	2.54864	-0.0850564	0.0850564	-0.041615	0.0138599	0.942064	0.935697	-1.06725	-0.830844	-1.38304	-1.48967	-0.816964	-0.760156	0.237876	-0.237876	0.25433	0.383088	-0.375633	-0.28408	1.23161	1.32742	1.96149	2.07465	0.211927	-0.0533975	-0.182351	0.235748	-1.07834	-0.961989	0.20292	0.684034	0.66688	0.613723	0.503088	1.463	1.38995	-0.428229	-0.85595	-0.977389	-0.528392	1.30455	0	0.811086	0.527015	-0.725904	-0.639136
b0582	-0.0789306	0.0789306	0.205404	0.062575	-0.0211001	0.0211001	0.317294	0.363068	-0.577519	-0.395443	0.65798	0.772743	0.6794	0.689098	0.572067	0.492503	-0.0706901	0.0706901	0.48312	0.576334	0.469336	0.375753	0.218305	0.211997	-0.312764	-0.373612	-0.304119	-0.082749	0.080133	0.00261603	-0.285914	0.257587	-0.697258	0.27972	0.25296	0.31132	0.137942	-0.107554	-0.228047	-0.355924	-0.583479	-0.685195	0.234676	0.626918	0	0.428459	-0.0808694	-0.0967384	-0.0562485
b0583	0.0605071	-0.0605071	3.32973	3.15794	-0.0925483	0.0925483	-4.41942	-4.32364	-1.36499	-1.70147	-3.6478	-3.54868	-3.10372	-3.0477	-5.21058	-5.26681	-0.136622	0.136622	-1.12056	-0.921592	-1.47538	-1.43237	-0.194617	-0.403568	-2.39365	-2.31925	1.17358	0.0743623	-0.305738	0.231376	0.412045	0.509701	-0.448391	1.13586	1.06975	-1.51362	-0.814537	-1.48763	-1.22207	-0.589538	-0.964361	-0.618438	-0.125117	2.39663	0	-1.00204	-0.6255	-0.362826	-0.345463
b0584	-0.143124	0.143124	4.29087	3.63058	0.26511	-0.26511	-5.26397	-5.24111	-1.94342	-2.23508	-4.73692	-4.76132	-3.71263	-3.68575	-7.05426	-6.83369	-0.244834	0.244834	-3.53206	-3.35774	-1.27572	-1.3174	-1.94969	-2.55046	-2.77972	-2.80338	0.456346	0.0123057	-0.0110371	-0.00126866	-0.364469	-0.658301	-0.764477	1.34737	1.35948	-0.840623	-1.01247	-1.44921	-1.62393	-0.904146	-1.3425	-1.06282	-1.10761	2.97835	0	-2.59419	-1.29583	0.0848605	-0.0539088
b0585	-0.0626127	0.0626127	5.45932	5.47559	0.206253	-0.206253	-4.31742	-4.55567	-0.212642	-0.244998	-2.98083	-3.21203	-2.04377	-2.13516	-5.14619	-5.20559	0.0416337	-0.0416337	-3.13338	-2.77874	-0.548681	-0.715483	-1.38616	-1.80738	-0.400941	-0.33261	0.446686	-0.095447	-0.126964	0.222411	-1.85977	-2.58073	-2.01723	1.68247	1.56019	-0.419084	-0.511341	-1.29599	-1.20542	-1.01048	-1.61504	-0.89573	-0.672899	2.61613	0	-3.84889	-0.602044	0.0927725	0.191122
b4511	-0.19731	0.19731	5.29769	5.54335	0.377789	-0.377789	-5.56165	-4.7606	-1.01842	-0.578909	-4.14986	-4.30804	-3.43487	-3.25551	-5.81681	-6.35695	0.111292	-0.111292	-2.89666	-2.2729	0.588924	-0.0633171	-0.460654	-0.759006	-0.95038	-1.39081	0.547473	-0.479887	-0.372939	0.852826	-2.06735	-2.06735	-2.06735	1.87229	2.49335	-0.0867985	0.0346261	-1.61858	-1.02274	-0.732873	-2.51148	-1.02183	-1.30058	2.8135	0	-3.57993	-0.755046	-0.405165	0.0656009
b0586	-0.0254839	0.0254839	5.57775	5.50599	0.211156	-0.211156	-4.75639	-4.84037	-0.621233	-0.546593	-4.11119	-4.12108	-2.87272	-2.96175	-6.18795	-6.17321	0.0480351	-0.0480351	-2.46425	-2.34557	-0.312141	-0.225625	-1.21006	-1.51173	-0.779852	-0.578643	-0.176582	0.0255638	-0.299719	0.274155	-0.328721	-0.445768	-1.1232	1.62806	1.6946	-0.354116	-0.483867	-0.546776	-0.520287	-1.16569	-1.4569	-1.4535	-1.12572	2.28717	0	-2.90601	-0.924477	-0.312459	-0.392858
b0587	0.0707801	-0.0707801	0.306569	0.307462	0.160786	-0.160786	-2.4069	-1.69409	-2.21907	-2.106	-1.69037	-1.6524	-1.5377	-1.26985	-2.14221	-1.78563	-0.478984	0.478984	-0.178875	-0.460956	0.338339	0.470123	2.86818	2.15648	-1.68955	-1.54389	0.832846	-0.183656	-0.207939	0.391595	-0.0285255	0.679471	0.436956	0.398971	0.128654	0.457347	-0.0504181	-0.174332	-0.0795184	0.0223678	-0.194106	-0.315403	-0.0745319	0.0300965	0	-0.622228	-0.0959001	-0.134266	-0.0595843
b0588	-0.00996916	0.00996916	2.44199	2.22745	0.340249	-0.340249	-2.19712	-2.18323	-0.951723	-0.719518	-2.15404	-2.00983	-0.996695	-1.16572	-3.17974	-2.9542	-0.0131014	0.0131014	-2.0909	-1.68606	-0.45454	-0.464865	-0.732989	-1.09783	-0.78409	-0.810722	-0.614033	-0.168152	0.0640001	0.104152	-1.67165	-2.49246	-1.94479	0.618311	0.845564	-0.270652	-0.451984	-0.470098	-0.218482	-0.60076	-0.907346	-0.591369	-0.202537	0.67191	0	-2.08362	0.173669	-0.0423541	-0.0463411
b0589	0.00808676	-0.00808676	2.00484	2.07024	0.162625	-0.162625	-2.07788	-1.93286	-0.722075	-0.438436	-1.86888	-1.90617	-1.152	-1.17111	-2.5582	-2.86892	-0.0523014	0.0523014	-0.892291	-1.0839	0.634197	0.597774	-0.235674	-0.144367	-0.60314	-0.596432	-1.07663	0.231745	-0.428449	0.196704	-1.68799	-0.315644	-2.26163	1.63835	1.76052	0.232211	0.298584	0.0904934	0.0386368	-0.131611	-0.357542	-0.173692	0.191758	0.31682	0	-2.0951	-0.132266	0.00128569	0.0754256
b0590	0.040196	-0.040196	1.95808	2.02742	0.257015	-0.257015	-1.81179	-1.89822	-0.295295	0.0304604	-1.36627	-1.15574	-0.689375	-0.753615	-2.315	-2.59425	-0.0404801	0.0404801	-1.50308	-1.51936	0.146478	0.0171549	-0.550147	-0.960705	-0.382721	-0.453364	-0.612301	0.190987	-0.411073	0.220086	-2.27258	-0.327132	-1.60377	1.35709	1.57016	0.216508	0.114926	-0.305704	-0.340269	-0.0647221	-0.560688	-0.33932	-0.310273	0.421415	0	-2.18511	0.466716	-0.0742456	-0.172577
b0591	-0.0296435	0.0296435	2.41529	2.20674	0.276705	-0.276705	-1.6896	-1.87848	-0.793808	-0.535607	-2.39081	-2.23782	-1.69816	-1.49757	-3.62955	-3.83286	-0.148617	0.148617	-2.57797	-2.45051	-0.0133382	-0.215783	-1.21787	-1.64613	-1.44088	-1.0957	-0.84364	-0.265214	0.176362	0.0888529	-1.6904	-2.20617	-2.18821	0.544593	0.570988	-0.553994	-0.683805	-0.25124	-0.401283	-0.184229	-0.43013	-0.225379	-0.0451871	0.762928	0	-2.56694	-0.797956	0.138111	0.183945
b0592	0.0210987	-0.0210987	3.02446	3.02919	0.178538	-0.178538	-2.19002	-2.16616	-0.670322	-0.676679	-1.73543	-1.69885	-1.38417	-1.56251	-2.85426	-2.94026	-0.0911581	0.0911581	-1.64748	-1.0722	-0.425949	-0.534466	-1.05916	-1.20621	-0.078999	0.124512	-0.166215	0.17147	-0.0413618	-0.130108	-1.3485	-1.02823	-2.38426	0.958857	0.816845	-0.284035	-0.244787	-0.627113	-0.580961	-0.54507	-0.741047	-0.341427	0.064911	1.46865	0	-1.64435	-0.200787	0.00405172	0.0246035
b0593	0.0523384	-0.0523384	4.76817	4.49265	0.138284	-0.138284	-4.73399	-4.7746	-1.20594	-1.12319	-4.07475	-3.95931	-3.013	-2.99077	-6.22948	-6.50759	-0.124248	0.124248	-3.16571	-3.10314	-0.244343	-0.297272	-2.46637	-2.81099	-1.4984	-1.417	-0.309956	-0.0822722	0.251796	-0.169524	-3.27417	-2.30627	-3.30616	2.06663	2.134	-0.23338	-0.364535	-0.795212	-0.826744	-0.668339	-1.26747	-0.729745	-0.768263	3.16239	0	-3.71589	-2.07569	0.304751	0.428255
b0594	-0.110735	0.110735	5.10309	4.76177	0.18765	-0.18765	-4.73844	-4.70809	-1.21244	-1.17286	-4.16559	-4.08127	-3.03514	-3.11284	-6.42287	-6.21478	-0.110025	0.110025	-3.06627	-3.26963	-0.220745	-0.32794	-1.83462	-2.09086	-1.48253	-1.28756	-0.381452	-0.0902593	0.278367	-0.188108	-2.06947	-2.64103	-2.05991	2.07223	2.16713	-0.111811	-0.25077	-0.540372	-0.576163	-0.811346	-1.25487	-1.05586	-0.924418	3.02049	0	-3.80601	-2.54893	0.2524	0.321738
b0595	-0.0584119	0.0584119	5.2207	4.84709	0.142463	-0.142463	-4.77762	-4.76855	-0.736405	-0.702671	-3.98957	-4.01826	-3.06319	-3.05018	-6.52275	-6.46204	-0.0712487	0.0712487	-3.12184	-3.39355	-0.196168	-0.0365704	-1.60148	-1.67242	-1.54709	-1.25799	0.333413	-0.11643	0.241965	-0.125534	-1.2134	-0.104278	-1.25925	1.56115	1.61514	-0.57068	-0.867451	-0.338093	-0.00297317	-0.735174	-1.26809	-1.06707	-1.223	3.3843	0	-3.49404	-1.34246	0.147486	0.159203
b0596	0.00995601	-0.00995601	5.07485	4.80009	0.0568714	-0.0568714	-4.64298	-4.48604	-0.935933	-0.932483	-4.12344	-3.99817	-3.19309	-3.27163	-6.02476	-5.96789	-0.11387	0.11387	-2.69925	-2.77573	-0.263835	-0.569857	-1.77235	-2.09492	-1.22631	-1.09116	0.358531	-0.0559383	-0.426985	0.482923	-0.0344115	0.226915	-0.833892	1.54845	1.57045	-0.71254	-0.767331	-0.263648	-0.0711807	-0.906699	-1.05145	-1.13811	-0.919705	3.40767	0	-2.40273	-1.0242	-0.170056	-0.304241
b0597	-0.202702	0.202702	4.85482	4.50174	0.236448	-0.236448	-4.26286	-4.06682	-1.32068	-1.36014	-3.98022	-3.99041	-3.20182	-3.41716	-5.96784	-6.06604	-0.123538	0.123538	-2.79292	-2.94383	-0.438344	-0.55387	-1.55981	-1.53142	-1.12768	-1.15422	0.875848	0.0011315	-0.0934333	0.0923018	-0.876	-1.04869	-0.844993	1.41311	1.16174	-0.862157	-0.813794	0.119698	-0.0600067	-0.578456	-0.835276	-0.927059	-0.800374	3.44957	0	-2.73781	-0.790357	-0.000113872	0.106788
b0598	-0.145118	0.145118	-0.0659493	-0.22918	-0.0265298	0.0265298	-1.41801	-1.34716	-0.281547	-0.193209	-1.17539	-1.07401	-1.18799	-1.29839	-1.46387	-1.48978	-0.101855	0.101855	-0.405448	-0.266036	0.155636	0.0592926	-0.679437	-0.647224	-1.23462	-1.22537	-1.10134	-0.0467607	-0.0423247	0.0890854	-2.80031	-2.21482	-0.840334	3.5254	3.52981	3.10654	2.84413	3.27709	3.29321	2.96254	3.43956	3.43419	-0.300367	2.16111	0	3.07332	-0.96292	0.414323	0.274377
b4512	0.0565369	-0.0565369	0.367349	0.677894	-0.0747936	0.0747936	-0.46925	-0.352731	0.195898	0.366525	-0.0472647	0.0846879	-0.415076	-0.442879	-0.167198	-0.00378216	0.139749	-0.139749	0.499228	0.215206	0.521327	0.423723	1.00382	1.03574	-0.397669	-0.91833	-0.229763	0.0304453	0.312679	-0.343125	-1.03035	-0.792023	0.114493	3.66469	3.58423	2.68199	2.78021	2.9703	2.63969	2.33381	2.74364	2.83718	-0.126587	3.00519	0	3.83171	0.62029	0.0935932	0.253203
b0599	0.0518667	-0.0518667	2.22536	1.47675	0.0599274	-0.0599274	0.750438	0.732525	0.197913	0.274778	0.412293	0.477048	-0.675285	-0.724109	-0.778508	-0.547241	-0.113562	0.113562	0.616389	0.60552	0.410586	0.427601	0.0766219	-0.117665	0.533451	0.490537	-1.15216	0.0688283	-0.131932	0.0631032	0.758619	0.825358	-1.48296	0.246691	0.45277	0.68075	0.536745	-2.13984	-2.08961	-0.146369	0.799906	0.514378	-0.59788	0.555668	0	-0.614498	-0.485683	-0.108045	-0.142045
b0600	-0.00703342	0.00703342	2.44336	1.76039	-0.0294894	0.0294894	0.909003	0.850625	-0.0914145	-0.0521517	1.18554	1.33923	-0.152625	-0.364457	-0.207879	-0.140199	-0.0693811	0.0693811	0.369159	0.176495	0.122978	0.209084	0.187318	0.0377048	-0.680085	-0.52048	-1.44532	-0.0147512	-0.067251	0.0820022	1.03751	1.36607	-1.44717	0.15614	0.288197	0.406404	0.363495	-2.67026	-2.3129	-0.904202	0.0650723	-0.176391	-0.827929	-0.0255606	0	-1.01567	-1.32248	-0.106241	-0.079203
b0601	-0.0305046	0.0305046	0.115626	-0.0999724	-0.0602065	0.0602065	-0.235734	0.341231	0.937839	0.931747	-0.0693787	-0.437024	-0.115319	0.230748	-0.219998	0.504988	-0.109009	0.109009	0.212152	0.248326	-0.9557	-0.35815	0.752707	0.373679	-0.381532	-0.354157	0.548245	-0.104589	-0.0498038	0.154393	0.286083	-0.184294	0.285199	-0.506803	-0.439918	-0.0787067	0.0522308	-0.731731	-0.879408	-0.378854	-0.928354	-0.96839	-0.700817	-1.39845	0	0.228731	0.189776	-0.114585	-0.424978
b0602	-0.11881	0.11881	0.854135	0.72549	0.157317	-0.157317	-0.107637	0.429247	0.312936	-0.0660965	0.611155	-0.0139323	0.292561	0.285196	0.655959	0.133651	-0.130555	0.130555	0.0463753	-0.0569299	-0.740239	-0.402949	1.04847	0.636908	0.393076	0.673544	0.297781	0.136297	0.439561	-0.575858	0.695952	0.539683	0.690402	0.0321308	-0.188432	-0.0148342	-0.267136	-0.349552	-0.167288	-0.408219	-0.73858	-0.0960755	-1.3137	-1.20484	0	-1.18744	-0.991	-0.267637	0.139197
b0603	-0.100994	0.100994	0.219755	0.0269055	-0.0347443	0.0347443	-0.396729	0.10097	0.0378315	-0.157302	-0.0560537	-0.559303	0.0194333	0.344993	-0.110366	-0.486065	0.125926	-0.125926	0.519638	0.467522	-0.0401943	-0.380092	1.40488	0.955043	-0.112854	0.544035	-0.587842	-0.218998	0.151123	0.0678748	-0.602046	-1.99786	-0.307169	0.618979	0.397249	0.863067	0.601653	-0.810251	-0.466094	-0.647191	0.0185737	0.190747	0.202067	-0.625459	0	-1.47188	-1.04565	-0.315705	0.0599711
b0604	-0.0594345	0.0594345	0.491016	0.470326	0.0128493	-0.0128493	0.232223	0.211262	-0.334026	-0.359612	-0.244527	-0.178622	0.077045	-0.0146515	0.242254	0.0704754	0.0687715	-0.0687715	0.122414	0.124591	-0.516623	-0.318514	-0.420703	-0.665093	1.04707	0.900029	0.3389	0.154038	-0.165993	0.0119546	-0.215913	-1.0141	-0.344686	-0.399388	-0.413232	-0.226912	-0.140098	0.316727	0.18642	-0.482474	-0.538749	-0.366466	-0.0633448	-0.646239	0	-0.941127	-0.949597	0.141277	-0.0838722
b0605	-0.0857661	0.0857661	0.213335	0.0493452	-0.0936697	0.0936697	-0.231648	-0.280112	2.39687	2.44371	0.0111645	-0.00712096	0.204043	0.292763	0.480881	0.535361	0.132207	-0.132207	0.526147	0.360044	0.109772	0.127987	1.01699	1.01373	-0.822455	-0.834351	-0.308095	0.0499259	-0.00196321	-0.0479627	-0.488558	-0.575809	-0.0247151	0.328226	0.47188	0.480435	0.339151	-0.0347213	-0.0387938	-0.467858	-0.288174	-0.434406	0.00499367	-0.263047	0	-1.60169	-0.756156	0.0230247	-0.16234
b0606	0.0226806	-0.0226806	0.137528	0.140838	-0.0459523	0.0459523	0.0876798	0.051615	3.08811	3.13624	0.630876	0.564328	0.718077	0.667607	0.943827	0.858071	-0.0231011	0.0231011	-0.345684	-0.23876	-0.103142	-0.104093	0.223303	0.115454	-0.442012	-0.36979	0.730757	0.101609	-0.0666901	-0.0349186	0.692927	0.925351	0.514056	-0.390246	-0.375544	-0.334403	-0.258265	0.0216623	0.00453198	-0.582293	-0.274398	-0.421458	0.200601	-0.24647	0	-0.655632	0.110492	-0.21425	-0.333997
b0607	0.0990174	-0.0990174	-0.438576	-0.271231	-0.019076	0.019076	0.0884025	0.106464	1.58129	1.62655	0.181866	-0.00367004	0.0986305	0.0746198	1.24509	1.34526	-0.00642894	0.00642894	0.784603	0.725135	0.522514	0.425725	1.97098	1.89948	-0.281229	-0.346124	0.115924	0.00219435	-0.0490634	0.0468691	0.98528	1.24166	1.94966	0.908231	0.929365	0.968715	1.01031	0.253996	0.264547	-0.4054	-0.294989	-0.341055	0.0316612	-0.147017	0	2.85873	0.114866	-0.715	-0.434344
b0608	0.0579457	-0.0579457	3.41535	3.68589	0.00951804	-0.00951804	0.0804936	0.0875554	0.258213	0.210039	1.03988	1.19109	-0.478416	-0.3293	0.322734	0.198584	0.272434	-0.272434	-0.355486	-0.104349	-0.0696256	-0.389794	0.774004	0.390291	4.76132	4.76596	0.367958	-0.0313519	-0.136547	0.167898	-0.980191	-0.787884	-0.454877	-0.194298	-0.473348	-0.412116	-0.562097	0.40249	0.293621	-0.233219	-0.775295	-0.627569	0.176404	1.88074	0	0.464288	0.741573	-0.119426	-0.238527
b0610	-0.04832	0.04832	-0.401011	-0.858193	-0.0231615	0.0231615	-0.89608	-0.794284	-0.637273	-0.558642	-0.562671	-0.311659	-0.0688953	-0.363562	-0.673593	-0.527193	-0.183567	0.183567	-0.320587	-0.354586	-0.370267	-0.531898	0.221177	0.14461	-1.14183	-1.13295	-0.955962	-0.0509423	0.0212285	0.0297138	-0.237854	0.0291726	0.937331	1.20927	1.29357	0.732052	0.778464	0.777153	0.680133	0.543726	0.953488	0.91764	-0.505253	1.0596	0	0.890837	0.97665	-0.174725	-0.119889
b0611	-0.0216313	0.0216313	0.788891	0.820179	-0.0365536	0.0365536	-0.105367	-0.023301	0.4714	0.508765	-0.312919	-0.102677	-0.290628	-0.308373	-0.0853699	-0.0618272	0.0659366	-0.0659366	0.202358	0.235988	-0.156418	-0.332316	0.351757	0.4554	-0.60396	-0.539105	0.162112	-0.0509403	-0.0419491	0.0928895	0.0157729	-0.18674	0.188367	-0.342495	-0.363468	-0.254836	-0.0400388	-0.514882	-0.749227	-0.26172	-0.46036	-0.50189	0.15513	-0.549843	0	-0.568605	0.249404	-0.213302	-0.213952
b0612	0.240676	-0.240676	-0.000178589	0.487328	0.207905	-0.207905	-0.252198	0.0452738	-0.355814	0.0600345	0.878798	0.667174	0.652511	0.0595261	0.615959	0.543872	-0.00474973	0.00474973	-8.45965e-05	0.291882	0.148041	0.0442648	1.97438	1.40084	-0.149412	-0.547213	0.00860243	0.0257735	0.11992	-0.145694	0.313891	-0.0955349	0.369941	0.365476	-0.0544007	-0.213959	0.0642819	-0.646294	-0.381002	0.109468	0.201629	-0.0842932	0.171075	0.391966	0	0.331112	0.718652	-0.45191	0.0326787
b0613	-0.180628	0.180628	0.429399	0.367333	0.201507	-0.201507	0.408257	0.403049	0.192306	0.191507	0.226182	0.23778	0	0.182845	1.2044	0.228518	0	0	0.3403	-0.00618655	0.546043	0.535785	2.65986	1.88728	0.375609	0.718761	-0.164953	-0.164953	-0.164953	0.329907	0.208833	-0.164953	0.696988	-0.00626832	0.265118	0.283362	-0.0182855	-0.180628	0.458938	0.00665489	0.00703907	0.174525	-0.180628	0.570835	0	-0.372611	0.375849	0.495215	-0.257708
b0614	-0.26957	0.26957	0.049437	0.0988888	-0.134001	0.134001	-0.237543	-0.0439536	0.0716375	-0.174484	0.588871	0.182849	-0.468501	-0.187349	-0.468501	0.160605	0.0603071	-0.0603071	0.278042	0.225442	0.0037013	0.421457	2.4353	2.29606	0.305777	0.356256	0.000367281	0.0981938	-0.0758174	-0.0223764	0.427454	-0.746225	-0.746225	-0.00105832	0.836745	0.582776	0.194384	-0.26957	0.260667	0.0181782	0.0187487	0.260971	-0.26957	0.5753	0	1.32152	1.05854	-0.214806	0.058395
b0615	0.11022	-0.11022	0.0658363	0.127435	-0.0531374	0.0531374	-0.155929	-0.339268	0.298195	-0.0635939	0.0510934	0.00894292	-0.712471	-0.384135	-0.179916	-0.2792	-0.0108279	0.0108279	0.539315	0.396432	0.620839	0.789769	2.78013	2.54963	0.219624	-0.0569566	-0.346463	-0.0616201	-0.045657	0.107277	0.0360538	1.00826	0.7647	0.504718	0.931161	0.142325	0.638926	-0.517634	-0.517634	0.192406	0.390184	-0.0320934	0.202273	0.296735	0	0.311466	0.815544	0.0524729	-0.222611
b0616	0.121782	-0.121782	0.0980852	0.465892	-0.15797	0.15797	0.174823	0.381887	0.129711	0.409764	-0.00239511	-0.221651	0.0135301	0.113286	-0.221651	-0.00012486	-0.0396855	0.0396855	0.384642	0.961309	0.585924	1.1958	2.97806	2.52863	0.433833	-0.0123675	-0.0443546	0.0887093	-0.0443546	-0.0443546	0.849369	1.20646	0.918086	0.0471468	0.993851	0.566519	0.306377	0.766968	0.500632	0.0596923	0.221536	0.368649	-0.121782	0.0140575	0	1.28186	0.849351	0.182684	-0.181211
b0617	0.322108	-0.322108	-0.355023	0.423381	0.355023	-0.355023	0	0.398306	0.882844	0.506025	0	0	0	0	0	0	0	0	0.571675	0.142967	0.150482	0.143248	1.82187	1.98899	0.526141	0.563454	0	0	0	0	0.369345	0.434996	1.29375	-0.322108	0.118464	-0.322108	-0.322108	-0.322108	-0.322108	0.173844	-0.322108	-0.322108	-0.322108	0	0	0	0	0.02962	-0.256692
b0618	0	0	0.0641203	0.202132	0.0616105	-0.0616105	-0.0247996	0.0869788	0.0115911	-0.149784	0.0403695	0.0502454	-0.149784	-0.149784	-0.149784	0.0423581	0.149784	-0.149784	0	0.14624	0.148873	0.513013	2.88635	2.76831	0.0181134	0.337707	-0.106849	0.213698	-0.106849	-0.106849	0.755715	0.953634	1.04459	0	0.678947	0	0.136006	0	0	0	0	0	0	0.595321	0	0.333998	0.358632	-0.00935991	-0.0955522
b0619	-0.164357	0.164357	0.490904	0.382744	-0.0257962	0.0257962	0.27813	0.084395	0.398386	0.463688	0.165124	0.182183	-0.0394975	-0.0958313	0.248571	0.0220308	0.00846403	-0.00846403	-0.111773	0.136596	-0.0799695	0.0293846	0.610215	0.546438	0.301103	0.30203	0.482744	0.100592	0.311332	-0.411925	0.148759	0.972241	0.379056	0.00514215	-0.0703728	-0.466989	-0.133554	-0.162068	-0.591665	-0.369243	-0.244058	0.0611768	0.487786	0.735938	0	0.0353887	1.21473	-0.257883	-0.279765
b0620	-0.0545073	0.0545073	0.639413	0.658715	0.108106	-0.108106	-0.241928	-0.371879	0.26796	0.363968	0.372031	0.281913	-0.150478	-0.0564687	-0.0639131	0.0717688	-0.038272	0.038272	-0.761819	-0.284526	-0.559981	-0.712844	-0.176057	-0.568874	-0.40631	-0.551428	0.536333	0.163571	0.0731196	-0.236691	0.614503	1.08248	0.415894	-0.63951	-0.567808	-0.897822	-0.537228	-0.479634	-0.835371	-0.414749	-0.629771	-0.510505	0.162599	-0.284826	0	-0.324304	-0.0238402	-0.178012	-0.135872
b0621	0.340662	-0.340662	0.404977	0.462972	-0.000183877	0.000183877	0.129231	0.0488552	-0.254441	0.249116	0.434489	0.756849	0.429961	0.237401	0.0046336	0.361889	-0.0714479	0.0714479	0.743739	0.646707	0.352855	0.410747	6.74587	7.01297	0.296312	-0.0915057	-0.335963	0.030908	-0.0711332	0.0402251	4.23685	4.63617	6.79226	0.646179	0.883421	0.239768	0.792504	-0.186378	-0.224783	0.408672	0.102247	0.333639	1.23039	0.182895	0	4.95822	2.46868	-0.832172	-0.460874
b0622	0.0398025	-0.0398025	1.125	1.2551	-0.0113133	0.0113133	0.839709	0.610523	-0.489411	-0.153452	1.3752	1.71721	0.789938	0.742878	1.46006	1.25855	0.0536788	-0.0536788	0.598385	0.953711	0.579913	0.408737	2.69779	2.45155	1.95472	1.92672	1.52	-0.185587	-0.316671	0.502258	0.836123	0.0144349	2.36065	1.00556	0.871349	0.669602	0.93181	0.925694	0.729545	0.65233	-0.0678309	-0.00488721	-1.57439	2.24088	0	3.01018	3.05898	0.0558231	-0.107952
b0623	0.0240507	-0.0240507	-2.36748	-2.1984	-0.01591	0.01591	0.158097	0.160008	-1.38308	-1.42993	-0.231048	-0.362704	-0.197016	-0.378154	-0.265274	-0.54959	-0.0354721	0.0354721	0.135933	-0.342308	-0.584326	-0.658238	0.247072	0.359414	-1.69729	-2.279	0.160752	-0.12552	0.115901	0.00961901	0.165265	0.0374379	0.522339	1.13922	1.14951	0.36361	0.725205	-0.783771	-0.879062	1.22915	0.918426	0.976774	-1.37887	1.17297	0	1.73807	2.1831	-0.240029	-0.160521
b0624	0.0572361	-0.0572361	-0.277913	0.0704851	-0.0644837	0.0644837	1.10994	0.975395	0.234875	0.267435	1.21644	1.14361	0.638533	0.931448	1.14025	1.07368	0.0181102	-0.0181102	-0.392035	-0.384542	-0.801674	-0.867422	-0.466571	-0.786214	0.692456	0.570903	0.605097	-0.10224	0.0949516	0.00728819	0.637965	1.36106	-0.132033	-1.24187	-1.85586	-1.29957	-1.40029	-1.81236	-1.27786	-0.804526	-0.965854	-1.16315	-0.253221	0.163387	0	-0.0628344	1.15775	-0.449746	-0.535489
b4581	0.183808	-0.183808	2.17592	2.05037	-0.135003	0.135003	-0.21097	-0.0889377	1.04249	1.13729	0.445969	0.477158	-0.165836	-0.109392	0.72388	0.716341	0.237296	-0.237296	-0.17599	-0.388471	-0.362602	-0.711841	0.538087	0.318702	-0.0725051	-0.13667	-0.671181	0.130366	-0.229452	0.0990867	0.00148716	0.641114	0.0169563	-0.172099	-0.12081	0.0155826	-0.317586	0.370055	0.722209	-0.361441	-0.691676	-0.816153	-0.288512	0.855561	0	0.443047	0.339773	-0.257326	-0.561159
b0627	0.0999957	-0.0999957	-1.70369	-1.57587	0.0863057	-0.0863057	0.57267	0.58379	-0.331611	-0.275445	0.326025	0.323102	-0.107826	-0.0313116	0.501595	0.533585	0.0155354	-0.0155354	0.516367	0.156799	0.108088	0.153471	-0.0898598	-0.143585	-1.73324	-2.08137	0.0195146	-0.0432746	0.10103	-0.057755	0.440671	1.02025	-0.133548	-0.298792	-0.225659	-0.451897	-0.331896	-0.936616	-1.02001	0.425189	-0.0560588	0.41145	-0.194791	0.18858	0	0.634925	0.205246	-0.57356	-0.340862
b0628	0.0402098	-0.0402098	1.14911	1.09502	-0.0165379	0.0165379	1.1845	1.15419	1.70634	1.69004	1.9225	1.93167	1.18978	1.24384	0.579135	0.755567	0.00189415	-0.00189415	-0.545899	-0.442921	-0.427206	-0.507306	-0.300669	-0.265838	-0.643333	-0.480394	0.874516	-0.0736196	0.0632511	0.0103685	0.554769	0.607046	-0.247526	0.357812	0.2139	-0.152026	-0.0450239	0.376974	0.501941	0.134589	0.169646	0.12959	0.112769	-0.441696	0	0.314772	1.07935	-0.242645	-0.107501
b0629	-0.0379178	0.0379178	-0.235393	-0.941639	-0.136423	0.136423	-0.176755	-0.0911743	-0.35834	-0.588461	0.477244	-0.489962	0.166036	0.362782	0.59194	0.136427	-0.437595	0.437595	0.625239	0.131515	-0.0947157	-0.277961	1.24779	0.885531	-0.814597	-0.338617	-0.441246	0.144828	0.112087	-0.256915	0.32821	-0.414255	-0.0795338	0.163032	-0.304355	-0.38484	0.278699	-0.484456	-0.234443	-0.383899	-0.540227	-0.652117	-0.416639	-1.45351	0	-1.43238	-0.804866	0.0922927	-0.204488
b0630	0.00969767	-0.00969767	-0.24953	-0.325065	-0.0297228	0.0297228	0.686777	0.786266	-0.141111	-0.246602	-0.0402675	0.0318845	0.0723741	0.156258	0.119442	0.0691647	-0.0884586	0.0884586	-0.454279	-0.216453	-0.14466	-0.120069	-1.33651	-1.03399	-0.194873	-0.0499691	0.461938	-0.0888725	0.0551207	0.0337518	-0.064901	-0.245545	-0.305934	-0.978547	-1.3707	-1.03094	-0.844146	-0.697819	-0.631122	-0.046784	-0.338621	-0.399946	0.149891	-0.255227	0	-0.382903	0.329319	-0.0552018	-0.0583124
b0631	0.0138436	-0.0138436	0.67311	0.355016	-0.0621868	0.0621868	-0.126517	-0.186774	-0.886977	-1.10144	1.2338	1.21497	0.154237	0.244658	0.367961	0.382007	0.0474868	-0.0474868	1.04427	0.799989	0.334612	0.282218	0.637847	0.683474	-1.15174	-1.26632	0.933126	0.00309162	-0.0545804	0.0514887	0.646263	0.606737	0.520489	0.626503	0.604775	0.774992	0.919314	-0.689975	-0.920572	-0.0786321	-0.0182201	-0.131743	-0.233402	0.41687	0	0.544066	1.33566	-0.502395	-0.596684
b0632	0.0157332	-0.0157332	-0.694022	-0.754821	0.0141599	-0.0141599	0.0608574	0.0273352	-1.28718	-1.2278	-0.654019	-0.507613	-0.210853	-0.186901	-0.230244	-0.329847	-0.162872	0.162872	0.558956	0.373528	0.179209	0.0911573	-0.637265	-0.693525	-0.910434	-1.03936	0.0574864	-0.0348274	0.0466217	-0.0117943	-0.118073	-0.382679	-0.964199	-0.257801	-0.305968	0.0367153	0.0533274	-0.614891	-0.586816	-0.294737	-0.33113	-0.383275	0.0982648	-1.07114	0	-1.11267	-1.07735	0.0501077	0.0892231
b0633	-0.0228523	0.0228523	0.122631	0.13212	-0.0176124	0.0176124	0.039116	0.0902281	-0.485947	-0.488705	0.122798	0.0486132	0.052757	-0.039565	0.264797	0.100067	-0.0132825	0.0132825	0.295586	0.381622	-0.0393561	-0.105403	-0.168338	-0.0561861	-0.278622	-0.142589	-0.857299	0.021486	-0.148845	0.127359	0.109617	0.189297	-0.908385	-0.181696	-0.148576	-0.032212	0.00363512	-0.460976	-0.491739	-0.496132	-0.547078	-0.628968	0.0632335	-1.04435	0	-1.14825	-0.679472	-0.0966718	-0.121272
b0634	0.045729	-0.045729	-0.387246	-0.435167	-0.061639	0.061639	0.529517	0.583102	-0.309191	-0.544613	0.485538	0.614394	0.377332	0.312945	0.452215	0.288285	0.0150883	-0.0150883	-5.8887e-05	-0.0592165	0.147574	0.228492	-0.407797	-0.413245	0.0729749	-0.0554049	-0.051074	-0.0883106	-0.164785	0.253095	-0.0370591	0.128362	-0.935749	-0.563693	-0.422424	-0.465307	-0.411863	-0.81736	-0.523275	-0.0488382	-0.228507	-0.147652	-0.42593	-0.715719	0	-0.59903	-0.436331	-0.121745	-0.196172
b0635	-0.0372257	0.0372257	-1.15145	-1.00722	-0.0181151	0.0181151	0.489286	0.418888	-2.07939	-2.16454	-0.175346	-0.0909101	0.273014	0.128685	0.0396515	-0.10876	-0.209309	0.209309	-0.0321917	0.0626099	0.00440326	0.0181462	-0.923869	-1.00353	-0.107685	-0.176658	-0.010806	-0.120306	0.117886	0.00242017	-0.17259	-0.0156824	-1.02364	-0.522564	-0.577774	-0.598842	-0.445836	-1.1163	-0.884371	0.0459098	-0.0617992	-0.160313	-0.198318	-0.644761	0	-0.436387	-0.470926	-0.121024	-0.0317347
b0636	-0.150091	0.150091	-0.631594	-0.46757	0.0208195	-0.0208195	0.394931	0.402888	-1.64969	-1.514	-0.132216	-0.106082	0.0591373	0.0323176	-0.132672	-0.10474	-0.284576	0.284576	0.306801	0.365757	0.690563	0.559221	-0.99355	-1.06324	0.110363	0.441442	-0.142346	-0.0629197	-0.106253	0.169173	-0.0720848	-0.175955	-1.1336	-0.441136	-0.177226	-0.256262	-0.283065	-1.24865	-1.1037	-0.416155	-0.535126	-0.429526	0.0765898	-0.457451	0	-0.362467	-0.0644205	-0.0342414	-0.0576937
b0637	-0.0293831	0.0293831	-0.92253	-0.868612	-0.0225869	0.0225869	0.140545	0.106289	-1.18926	-0.96932	-0.9281	-0.779433	-0.599916	-0.493198	-0.734918	-0.734947	-0.16726	0.16726	0.114444	0.0799541	-0.332847	-0.17043	-0.705919	-0.973319	0.106284	0.203484	0.379537	-0.083908	0.0166921	0.0672159	0.00404947	0.0652103	-0.572517	-0.425798	-0.456555	-0.485658	-0.39429	-0.382498	-0.567293	0.00277479	-0.102528	-0.142889	0.394893	-0.636097	0	-0.615327	0.099377	-0.0710117	-0.0487679
b0638	-0.193055	0.193055	0.304741	0.00465448	-0.0874083	0.0874083	0.233513	0.319105	-0.901832	-1.19116	0.021336	0.20465	0.459288	0.520621	0.673011	0.358585	-0.0278203	0.0278203	1.00455	1.00696	0.760265	0.829887	0.486933	0.427715	0.411452	0.312014	0.0559201	-0.140557	0.0850072	0.0555495	0.192325	0.772944	-0.81991	0.358741	0.555471	0.329087	0.275051	0.0581819	0.0286461	-0.165162	-0.334956	-0.0331411	0.372708	-0.432258	0	-0.653823	-0.169897	-0.128481	-0.144671
b0639	-0.0769534	0.0769534	0.614519	0.743616	-0.0927866	0.0927866	0.185473	0.302452	-0.719176	-0.82324	0.227608	0.264139	0.66719	0.541831	0.564325	0.521469	-0.0975698	0.0975698	0.591438	0.721546	0.434114	0.408295	0.0415591	0.0863077	0.561911	0.409714	0.556044	-0.105796	0.22005	-0.114254	0.145768	0.390845	-0.310546	0.583072	0.431928	0.600896	0.610598	-0.171195	0.082092	-0.3828	-0.317401	-0.284973	0.219125	-0.389921	0	0.17416	0.017996	0.0678156	0.143123
b0640	-0.123118	0.123118	0.310612	0.349043	-0.0130828	0.0130828	0.0327345	-0.0425563	-0.701097	-0.63622	0.170214	0.234547	0.238841	0.251458	0.385774	0.308524	0.0277614	-0.0277614	0.557074	0.56423	0.228144	0.29808	-0.256465	-0.146129	0.190615	0.0919662	0.33245	-0.0445673	0.0797752	-0.0352079	0.0153748	0.0518884	-0.368385	0.198021	0.16462	0.190601	0.42516	-0.279381	-0.215336	-0.0973539	-0.211753	-0.331152	-6.37195e-05	-0.369952	0	-0.611748	-0.324184	-0.0438837	0.19617
b0641	-0.0919964	0.0919964	0.339773	0.483578	0.0204679	-0.0204679	0.0930922	0.144353	-0.0474525	-0.0598065	0.141403	0.154672	-0.107519	-0.0722285	0.00684318	-0.0422539	-0.0361406	0.0361406	0.543354	0.481048	0.343205	0.370525	0.543083	0.647559	-0.300566	-0.23762	0.294239	-0.0406088	-0.00435899	0.0449678	0.229651	0.147645	-0.325853	0.0330739	0.17222	0.351351	0.0906935	-0.318354	-0.269135	-0.209046	-0.227409	-0.11735	-0.0215323	-0.679063	0	-0.597664	-0.370738	-0.179088	-0.214478
b0642	-0.0549803	0.0549803	0.541158	0.620175	0.0148448	-0.0148448	0.221617	0.23286	0.453987	0.401574	-0.0646928	-0.0276089	-0.103958	-0.174614	-0.126111	-0.0641955	-0.0145645	0.0145645	-0.394529	-0.222392	-0.200429	-0.219567	-0.500402	-0.52938	0.0777165	0.0946318	0.305596	-0.0114249	-0.0138896	0.0253146	-0.093825	0.102006	-0.498492	-0.543836	-0.577578	-0.424793	-0.476421	-0.285306	-0.30552	-0.208036	-0.189727	-0.22998	0.408965	-0.590525	0	-0.730703	-0.459015	0.121547	0.086522
b0643	-0.0762552	0.0762552	1.5867	1.56067	-0.10828	0.10828	-0.178721	-0.236586	1.7417	1.83297	0.0234972	-0.014698	-0.136148	-0.107914	0.754303	0.724183	0.261309	-0.261309	0.312922	0.267598	-0.211814	0.00652818	0.751147	0.717664	1.58217	1.67315	0.0736535	0.0659469	-0.0503285	-0.0156184	-0.510313	0.140687	0.968926	0.864726	0.716979	0.541117	0.589281	1.57836	1.56633	-0.357921	-0.579215	-0.522682	-0.510063	1.8351	0	3.66205	0.930343	-0.659447	-0.763114
b0644	0.289431	-0.289431	0.115712	-0.486307	0.159276	-0.159276	0.123717	-0.0596679	-0.0941591	-0.160293	2.42409	2.53524	2.1866	2.30211	3.37689	3.33819	0.103704	-0.103704	-0.0138632	-0.0113825	-0.216927	-0.235437	1.46693	1.30627	0.542294	0.261021	0.977253	0.226783	-0.350881	0.124098	0.699278	0.42229	0.36968	0.385728	0.182439	-0.252763	0.133212	0.176952	-1.01062	-0.109245	0.0305291	-0.25422	-0.190626	-0.055588	0	0.164094	0.345535	-0.381871	-0.459524
b0646	0.0353867	-0.0353867	-0.159668	-0.0416092	-0.0613237	0.0613237	0.43437	0.181107	0.148238	0.0216754	0.576336	0.196087	0.537065	0.78497	1.28061	0.782969	-0.0580785	0.0580785	-0.0735978	0.113047	0.293183	-0.278219	2.06899	1.362	-0.157427	0.045435	1.11114	0.412176	0.00865672	-0.420833	0.621189	0.598208	0.939482	-0.0699977	-0.121062	-0.468594	-0.0403499	-0.440677	-0.873265	-0.222425	-0.407629	-0.000246586	-0.869041	0.308119	0	0.666392	0.740765	-0.296425	-0.142501
b0647	0.0338911	-0.0338911	-0.742236	-0.199465	0.0390368	-0.0390368	0.891955	0.794613	-0.189571	-0.191563	0.501772	1.10217	1.00386	1.27129	1.23335	1.26915	0.00435886	-0.00435886	-0.119308	-0.723004	-0.709278	-0.457251	1.42291	0.782855	0.230265	-0.727273	0.0849506	0.0247609	-0.598143	0.573382	1.1818	-0.553545	0.851851	-0.723366	-0.397244	-0.471616	-0.521392	-1.73579	-0.267431	0.125962	-0.665327	-0.386852	-1.73579	-1.20283	0	-0.92336	-0.618096	0.0223742	0.0517195
b0648	0.794229	-0.794229	-0.142726	0.703046	-0.249577	0.249577	-0.171529	0.386544	-0.08901	0.0262639	0.597161	0.341719	-0.0378502	0.28775	0.256109	0.608375	0.313578	-0.313578	-0.448368	-0.384404	-0.134308	-0.148125	2.17039	1.22228	0.551777	1.13235	-0.156147	-0.362722	0.553535	-0.190812	-0.541667	-0.611421	-0.51582	-0.262075	-0.553261	-0.161017	-0.560311	-0.601516	0.219014	-0.207364	0.0201552	-0.202384	-0.464683	0.545829	0	0.767633	1.3377	-0.340178	-0.387114
b0649	-0.250826	0.250826	0.0795971	0.131889	-0.00028509	0.000285089	-0.00102577	0.0640634	-0.0170956	-0.434255	0.268884	0.416622	-0.0374025	-0.219837	0.0950867	0.0782774	0.230634	-0.230634	-0.3802	0.0200843	-0.61401	-0.43559	1.00462	0.278069	-0.516084	-0.257467	0.0761047	-0.0253818	-0.160696	0.186078	0.157261	-0.293271	-0.194878	-0.396284	-0.430812	-0.337031	-0.317275	-0.482295	-0.199859	-0.151365	-0.365329	0.0613561	0.152223	0.0868	0	-0.289712	0.337705	-0.0754815	-0.217694
b0650	0.234918	-0.234918	0.146929	-0.135326	-0.331163	0.331163	-0.0080045	0.0617122	0.0567731	0.132329	0.064546	0.187942	-0.0297194	-0.204736	0.318283	-0.134583	0.160414	-0.160414	-0.184193	-0.367916	0.0373817	0.261394	1.7775	1.31487	-0.0755714	0.104498	0.602137	0.344854	-0.510222	0.165368	0.244333	1.29052	0.600486	0.93198	0.707165	0.11471	0.691186	0.94977	0.548181	0.368057	0.469203	0.584792	0.367827	0.097523	0	0.884647	0.213177	-0.431362	-0.145753
b0651	-0.15259	0.15259	-1.43792	-1.9557	-0.088835	0.088835	0.0987206	0.36095	-1.97468	-1.51324	-1.04265	-0.781017	-0.322877	-0.368317	-0.668969	-0.719146	-0.391531	0.391531	-0.693247	-0.376959	-0.699125	-0.969178	-0.255639	-0.156709	-1.11908	-1.23468	-0.564101	-0.165971	0.0534191	0.112552	-0.223486	0.180724	1.73741	1.25574	1.17051	0.752222	0.812333	1.93344	1.83759	1.47574	1.4113	1.52196	-0.405074	1.85617	0	2.8512	1.92882	0.293767	0.34061
b0652	-0.055821	0.055821	-0.501947	-0.514332	0.0908684	-0.0908684	0.331607	0.383238	-0.598096	-0.477602	0.911291	0.920588	1.81045	1.71624	1.93745	1.96838	0.0118737	-0.0118737	-0.23186	-0.29024	-0.0589654	-0.035494	-0.144621	-0.336248	-0.512902	-0.384094	-0.391043	-0.0648022	0.170346	-0.105544	-0.925676	-0.859123	-0.921804	0.114666	0.150422	0.0563654	-0.169185	0.206071	0.280023	0.101053	0.198767	0.335261	-0.418274	-0.570962	0	0.535265	0.0617859	0.183094	0.0452112
b0653	-0.0161659	0.0161659	-0.772028	-0.776838	0.126314	-0.126314	0.429857	0.43683	-1.18065	-0.855062	0.712811	0.984902	1.74593	1.67399	1.63581	1.58916	0.163567	-0.163567	-0.319498	-0.573967	0.322051	0.539519	-0.764692	-0.897691	-0.999017	-0.709325	-0.0748863	-0.130213	0.085018	0.0451946	-1.73589	-1.14636	-1.25117	0.0290473	0.0723718	0.0434137	-0.463908	0.206633	0.315307	0.362246	0.491432	0.502117	-0.132502	-0.79857	0	0.143862	-0.537814	0.167367	0.0765396
b0654	-0.026025	0.026025	-0.31279	-0.455532	0.174273	-0.174273	0.275908	0.0313643	-0.955578	-0.750607	0.721651	0.970115	1.45807	1.65374	1.65018	1.6346	-0.115281	0.115281	0.084864	-0.128038	0.437851	0.362217	-0.454835	-0.897719	-1.06683	-0.966808	-0.25191	-0.164021	0.153587	0.0104341	-1.15461	-0.512492	-0.507508	0.601482	0.495985	0.627877	0.325799	0.565135	0.611664	0.456571	0.558925	0.565456	-0.262229	-0.867531	0	-0.26685	-0.380185	0.223587	0.159135
b0655	-0.0265217	0.0265217	0.011613	-0.100319	-0.0345478	0.0345478	-0.0627097	0.0459454	-0.649193	-0.766755	0.513372	0.520761	1.43587	1.48887	2.01455	2.02963	0.0488582	-0.0488582	-0.380957	-0.283491	-0.614545	-0.69924	-0.651599	-0.641823	-1.07756	-1.13119	-0.226478	0.0344332	0.0370184	-0.0714516	-1.72027	-2.18072	-0.448441	0.337296	0.298484	0.138706	0.15624	0.0128001	-0.0157273	0.172262	0.175408	0.153508	-0.511331	-0.500315	0	-0.346284	-1.10579	0.0475853	0.0100561
b0656	-0.0567309	0.0567309	-0.404597	-0.442881	-0.0903975	0.0903975	0.0704529	0.138419	-0.663992	-0.504451	0.777353	0.868732	0.862737	0.848347	1.22219	1.14557	-0.148671	0.148671	-0.137515	-0.02228	-0.023569	0.00732044	0.424804	0.690979	-0.800131	-0.642291	-0.415391	-0.0161088	-0.15418	0.170289	0.281392	0.306374	0.596843	0.990906	1.06876	0.87188	0.863052	0.338534	0.379766	0.36103	0.934339	0.84498	0.122395	-0.0637374	0	0.556067	-0.285315	0.150268	0.242251
b0657	-0.0706268	0.0706268	0.0874315	0.27634	0.019038	-0.019038	0.33209	0.266221	-1.75925	-1.64041	0.0094219	0.0706777	0.152128	-0.0710097	0.183715	-0.0193002	-0.0694675	0.0694675	0.743935	0.830192	0.817098	0.827256	-0.174801	-0.223387	0.223421	0.323521	-0.351975	-0.050947	-0.0677361	0.118683	0.226023	0.53873	-0.675385	0.336029	0.308632	0.798165	0.650102	0.148606	0.196235	-0.0721449	-0.167709	-0.159473	0.485148	-0.420946	0	0.236908	0.0623338	-0.179974	-0.167075
b0658	-0.0817759	0.0817759	0.626109	0.649405	0.0226834	-0.0226834	0.340993	0.375772	-1.00227	-0.926344	0.074549	0.210916	-0.0339926	-0.0539821	0.17496	0.0961838	-0.0251952	0.0251952	0.470368	0.539612	0.416023	0.300802	-0.14565	-0.0365369	0.395255	0.373753	0.330552	-0.0248572	0.0290083	-0.00415113	0.414638	0.366425	-0.35668	0.157538	0.219187	0.362323	0.417057	0.20766	0.179963	-0.252329	-0.299764	-0.367604	0.752617	0.111705	0	0.171192	-0.207758	-0.130757	-0.0945256
b0659	-0.0147022	0.0147022	1.20983	1.41323	-0.032754	0.032754	0.214183	0.267605	0.1322	0.110404	0.180172	0.288584	-0.0659016	-0.125812	-0.0112027	0.20932	0.166731	-0.166731	0.406738	0.472548	0.455063	0.305611	0.585253	0.513018	0.807959	0.712914	0.253222	-0.00225079	0.057723	-0.0554722	-0.0351696	0.53504	-0.166061	-0.124049	-0.0347812	0.325024	0.115641	0.120017	0.0451077	-0.614131	-0.652197	-0.626072	0.211704	0.611	0	0.635698	0.686486	-0.0912069	-0.0318794
b0660	0.0355583	-0.0355583	1.46742	1.53594	-0.0878715	0.0878715	-0.0781037	-0.0594303	-0.118959	-0.107338	-0.224139	-0.294771	-0.451407	-0.561882	-0.125447	-0.275045	0.0823547	-0.0823547	0.395912	0.642456	0.177124	0.116009	0.637193	0.560656	0.608247	0.495819	-0.247318	0.0516411	-0.0690825	0.0174414	0.325925	0.461602	-0.0550736	-0.139863	-0.183099	0.230517	0.283927	0.571614	0.497158	-0.507402	-0.590469	-0.690109	0.391009	-0.0104336	0	-0.125858	0.266822	-0.125516	-0.0737478
b0661	-0.0659046	0.0659046	-0.550686	-0.444628	0.0581865	-0.0581865	0.960155	0.848337	-0.299236	-0.199761	0.566291	0.54765	0.466927	0.383066	0.399131	0.464382	-0.162899	0.162899	-0.0423993	0.0667981	0.0090367	0.0236874	-0.870281	-0.886124	-0.673353	-0.477029	0.00498616	-0.0217319	-0.00460195	0.0263338	-0.379168	-0.363774	-1.24871	-0.442436	-0.528876	-0.320659	-0.431146	-0.779411	-0.793973	-0.304632	-0.311203	-0.318963	-0.0252663	-0.000131871	0	0.122867	-0.496735	-0.000409867	-0.00370318
b0662	0.0950482	-0.0950482	1.60098	1.62578	0.113546	-0.113546	0.0125202	0.042339	0.95153	0.791545	-0.256441	-0.121625	-0.517921	-0.660195	-0.30929	-0.396469	0.124738	-0.124738	-0.443916	-0.194423	0.0541071	0.249454	-0.0466416	0.0218206	1.04664	1.06282	-0.579999	0.0822161	-0.210958	0.128742	0.15081	0.643921	0.0821694	-0.370409	-0.385014	-0.204654	-0.330778	0.71656	0.811886	0.184846	0.137911	0.0671307	0.641002	0.49333	0	0.731047	0.131643	-0.284749	-0.455743
b0674	-0.0444899	0.0444899	0.523197	0.386291	-0.0516841	0.0516841	-0.00526429	0.0829335	-0.502977	-0.417431	1.23366	1.32203	1.86067	1.86784	2.48194	2.52177	0.0102928	-0.0102928	-0.47565	-0.42838	-0.455445	-0.358517	1.14276	1.22455	-1.5848	-1.61844	0.204145	0.0871255	-0.0492188	-0.0379067	0.749405	0.745967	1.36244	-1.09972	-1.04007	-0.425913	-0.411165	-1.36988	-1.32133	-0.241739	-0.290539	-0.283962	0.492232	-1.11891	0	-1.74876	-0.436052	-0.0241754	-0.0355299
b0675	-0.0152996	0.0152996	0.142949	0.0663113	0.000430963	-0.000430963	-0.0411174	-0.169472	-0.692052	-0.644342	-0.446678	-0.434116	-0.31371	-0.43541	-0.176814	-0.282867	0.0347797	-0.0347797	0.351231	0.306456	0.537345	0.450462	0.356577	0.315477	-0.912866	-0.838138	-0.431249	-0.0935791	-0.0216771	0.115256	0.188738	0.580426	0.176113	-0.19646	-0.092868	0.33059	0.0914093	0.00360199	-0.219242	-0.0633123	-0.121309	-0.17367	0.221298	-0.705968	0	-0.442094	-0.0792434	-0.330651	-0.302305
b0676	-0.134865	0.134865	0.569925	0.719885	-0.0323697	0.0323697	-0.0605838	-0.0838892	0.249952	0.337658	-0.368393	-0.322276	-0.0947853	-0.279186	-0.14846	-0.348271	0.0870322	-0.0870322	0.474296	0.558562	0.338682	0.286038	0.884422	0.867623	0.225911	0.207593	-0.31402	-0.15279	0.02876	0.12403	0.451886	0.542127	0.14487	0.380122	0.193753	0.419794	0.518857	0.233718	0.108816	-0.0925482	-0.243144	-0.241269	0.289612	-0.294076	0	-0.0707684	0.331702	-0.187758	-0.140097
b0677	-0.0249457	0.0249457	1.01075	1.03039	0.011792	-0.011792	-0.299812	-0.319795	1.46537	1.45401	-0.0136424	-0.0472101	0.408002	0.412404	0.504728	0.489604	0.1706	-0.1706	-0.23091	-0.218591	-0.198893	-0.142192	0.15424	0.0189346	0.376479	0.375149	0.365991	-0.0523387	0.0217322	0.0306064	0.0243838	-0.086187	0.245271	0.149637	0.0845695	-0.0525328	0.0738765	0.550412	0.547429	0.281358	-0.221257	-0.184546	0.0771075	-0.213219	0	-0.496693	-0.349703	-0.134494	-0.0734518
b0678	-0.0126278	0.0126278	1.31677	1.2737	-0.0532598	0.0532598	-0.713081	-0.628335	1.00521	1.05238	-1.31104	-1.30808	-0.722475	-0.723999	-0.143646	-0.164474	0.225753	-0.225753	-0.0402753	0.119378	-0.0180771	-0.302443	0.514656	0.439381	0.447075	0.318879	-0.218906	0.152963	0.084086	-0.237049	-0.899216	-0.528235	-0.055606	0.614838	0.407933	0.412511	0.581191	1.33063	1.45804	0.872261	0.0823218	-0.135993	0.131985	-0.427094	0	-1.01123	-1.20505	-0.0163203	-0.0837804
b0679	-0.0173684	0.0173684	-0.363027	-0.330052	0.0178928	-0.0178928	-1.04947	-1.03338	0.485515	0.368215	-0.241165	-0.14147	0.73375	0.698601	1.04211	1.0508	0.169126	-0.169126	-0.525182	-0.281173	0.169163	0.12601	-0.0826434	-0.119591	-1.23292	-1.231	-0.826399	-0.0265416	-0.00128548	0.027827	-0.614072	-0.0939361	0.687469	0.855861	0.865709	1.05821	0.885952	2.15606	2.12278	1.53467	1.19353	1.1786	0.359269	-0.010343	0	1.08268	-0.816317	0.226128	0.157371
b0680	-0.00654371	0.00654371	-0.384521	-0.497349	-0.0124934	0.0124934	0.155307	0.15351	-0.879703	-0.894457	-0.235915	-0.166151	-0.040078	-0.0423191	-0.116223	-0.0944835	-0.0800099	0.0800099	0.296978	0.313879	0.0313495	0.0020942	0.192812	0.181923	-0.960999	-0.863363	-0.0116337	-0.0742587	0.00572397	0.0685347	0.0507294	0.141269	-0.0910569	-0.285264	-0.230397	0.0107113	0.0576591	-0.348294	-0.377795	-0.213425	-0.228721	-0.190926	0.151465	-1.05424	0	-0.733581	-0.133456	-0.0482962	0.0133664
b0681	0.326704	-0.326704	-0.50663	-0.286018	0.048477	-0.048477	0.115278	0.304037	0.109764	-0.273596	0.590398	0.688836	0.293855	0.317891	0.244358	0.231723	-0.228995	0.228995	0.808133	0.28433	0.417361	0.225524	2.36534	2.08189	-0.5965	0.121545	-0.349369	0.106178	-0.211144	0.104966	0.447879	0.889421	0.500198	3.01956	2.98008	1.97851	1.77948	2.35487	2.2936	1.51418	1.37616	1.60129	1.02608	0.626168	0	1.6474	-0.0839628	0.296296	0.0482402
b0682	0.342572	-0.342572	0.860367	0.293477	-0.0673819	0.0673819	-0.508297	-0.119614	-1.05933	-0.460193	-0.0551003	-0.980504	-1.37037	-0.518366	-0.768245	-0.575023	0.00957427	-0.00957427	1.09347	1.42291	0.49488	0.474621	2.80369	2.66749	-2.4551	-0.779375	0.238202	0.821282	-0.589311	-0.231971	1.86823	1.53738	0.521628	1.23702	1.55627	1.28157	1.43676	1.10879	-0.874389	1.57697	0.671112	1.46869	-0.349993	0.0572768	0	-0.233992	1.08661	-0.415234	-0.967018
b0683	-0.0585644	0.0585644	-0.11373	-0.132375	-0.0459388	0.0459388	0.0208275	-0.0264646	0.761593	0.827286	0.75582	0.620274	0.74918	0.747925	0.294817	0.209078	0.0217337	-0.0217337	-0.630134	-0.588191	-0.904279	-0.918647	-0.503099	-0.609505	0.00237692	-0.101385	0.651775	-0.0495793	0.00883333	0.040746	-0.416587	-0.700659	-0.411538	-0.418469	-0.483728	-0.59277	-0.568478	-0.409703	-0.439756	-0.260038	-0.322198	-0.287366	-0.640875	-0.0472048	0	-0.0779274	0.285046	-0.171435	-0.173002
b0684	0.0181605	-0.0181605	0.800873	0.714931	0.00604113	-0.00604113	0.0874593	0.105758	2.01609	1.98683	0.802302	0.811792	0.888889	0.884431	-0.156766	-0.213327	-0.0503424	0.0503424	0.452384	0.245062	-0.164849	-0.151754	0.337086	0.228077	0.00838233	0.0665806	0.0724609	-0.0313518	0.0668228	-0.0354709	-0.352921	-0.552448	-0.150997	-0.165789	-0.0464072	0.0769962	0.0876431	-0.419957	-0.408484	-0.169294	-0.297561	-0.293872	-0.1461	-0.34427	0	-0.988953	-0.126961	-0.179886	-0.225773
b0685	-0.0269424	0.0269424	-0.402805	-0.794391	0.0453657	-0.0453657	0.439401	0.587626	-0.175614	-0.421107	-0.654146	-0.363569	-0.146241	-0.286915	-0.699051	-0.823099	-0.282828	0.282828	0.698521	0.836955	0.135722	-0.0423316	-0.572339	0.0265014	-0.626268	-0.887031	0.372269	-0.328961	0.257648	0.0713128	0.612368	0.853528	0.288802	0.316555	0.0407378	0.142473	0.287736	-0.371493	-0.409688	-0.106342	-0.112316	-0.199867	0.174953	-0.814167	0	-0.43866	-0.547324	-0.203575	-0.281912
b0686	0.0866489	-0.0866489	0.512775	0.474763	0.11566	-0.11566	0.0609854	0.0942983	0.523854	0.527966	0.215248	-0.0610606	0.00386147	-0.0632089	-0.0404288	0.0717585	0.0464007	-0.0464007	0.453707	0.628336	-0.0301805	-0.0973759	0.336236	0.177065	-0.625293	-0.497319	0.54613	-0.151772	0.0360148	0.115757	-0.291826	0.350869	0.170748	0.18673	0.0449662	0.32748	0.569622	-0.0736417	-0.252331	0.218052	-0.0563846	0.0429672	0.218422	-0.109783	0	-0.100064	0.0587995	-0.290202	-0.279076
b0687	-0.177741	0.177741	0.507147	0.57436	-0.00546755	0.00546755	0.0133139	0.094234	-0.155488	-0.285111	0.366821	0.336531	0.125346	0.176498	0.139449	0.245997	0.0374639	-0.0374639	-0.551319	-0.347619	-0.956736	-0.846464	-0.278513	-0.439816	-0.00851265	-0.310353	0.182287	0.00870421	0.0136833	-0.0223876	0.223869	0.0837548	0.306918	-0.503039	-0.570419	-0.645285	-0.54615	-0.264642	-0.219963	-0.481024	-0.443155	-0.415256	-0.145711	-0.390323	0	-1.11002	-0.388857	-0.0749993	-0.0979162
b0688	-0.0818836	0.0818836	0.469697	0.469323	-0.000479793	0.000479793	-0.185089	-0.279548	-0.314931	-0.352051	-0.0568667	-0.00209726	0.0531918	0.0662709	0.144073	0.262983	0.0589829	-0.0589829	-0.207815	-0.138922	0.0911102	0.0745522	-0.185714	-0.161543	0.101019	0.25682	-0.15749	0.0155541	-0.0671835	0.0516294	0.301149	0.343342	0.0398719	-0.118615	-0.0462317	-0.0198406	-0.0500655	0.245612	0.249281	-0.355152	-0.361406	-0.321027	0.0397358	-0.569527	0	-0.470112	-0.227156	-0.163337	-0.187965
b0689	0.0552478	-0.0552478	-0.978802	-1.40681	-0.281527	0.281527	-0.124344	0.0105427	-1.30372	-1.89501	0.185034	0.15062	-0.061133	0.363723	0.165305	0.233533	-0.0450864	0.0450864	0.357486	0.151607	-0.471431	0.039576	-0.0351065	-0.302543	-0.777574	-0.933704	-0.026794	0.381573	0.0103082	-0.391882	0.564977	-0.111241	-0.32498	0.0612766	0.305602	-0.0553906	0.231788	-1.47411	-0.781568	-0.146411	-0.295345	-0.321703	-0.767178	-0.565174	0	-0.749692	0.0568602	0.0693542	0.145532
b0691	-0.143983	0.143983	-0.389065	-0.316447	-0.0394373	0.0394373	0.0525591	0.158507	-0.0533944	-0.589558	0.954813	0.910273	0.381238	1.11768	1.54702	1.87798	0.00760596	-0.00760596	-1.22352	-0.566087	-0.785786	-0.986299	1.23135	0.0265774	-0.55339	-0.35713	1.58996	0.449279	0.503525	-0.952805	0.526224	0.112012	1.30052	-1.08853	-1.36036	-0.735857	-0.874766	-0.867173	-1.88299	-0.822238	-1.53652	-0.638686	-1.527	-1.69442	0	0.305455	-0.2871	-0.42956	0.149262
b0692	-0.117994	0.117994	1.56222	1.87651	-0.128529	0.128529	0.0200588	-0.27574	0.904473	1.00792	0.423375	0.709043	-0.271205	0.0430255	0.469126	0.354624	0.0796693	-0.0796693	0.42466	0.614588	0.437128	0.505584	1.42708	0.945568	-0.355211	-0.652186	0.491167	-0.177331	0.0164657	0.160866	0.373883	0.0206727	0.359385	0.613938	0.578533	0.593338	0.480104	0.330513	0.164608	-0.0485995	-0.150043	0.0379711	1.15565	1.52453	0	1.52685	1.14718	-0.259575	-0.26007
b0693	-0.191357	0.191357	0.689984	0.308312	-0.148582	0.148582	0.103351	0.145683	0.268775	0.475118	0.391348	0.704938	0.267676	0.222235	0.34061	0.128401	0.147157	-0.147157	0.300595	0.0089061	-0.112971	0.0729733	2.12885	1.55722	0.272438	0.237383	-0.00730418	-0.0560077	-0.11078	0.166788	0.725102	0.695612	0.606416	-0.0578797	0.567086	0.286508	0.282555	-0.272149	-0.102277	0.259469	-0.223868	-0.179916	-0.25524	-0.134584	0	0.272565	0.345228	-0.181673	-0.0221654
b4590	0	0	0.458141	0.497407	0	0	0.455705	0	0	0.569142	0	0	0	0	0	0	0	0	0.579057	0	0	0.524264	3.34848	2.2809	0	1.07043	0	0	0	0	0	0	0	0	0	0	0	1.32202	0	0	0	0	0	0	0	1.04912	0	0	0
b0694	-0.170569	0.170569	1.138	1.33406	-0.100148	0.100148	-0.0113405	0.104901	0.561332	0.270559	0.389953	0.232609	0.179055	-0.066354	0.535343	0.397877	0.00656259	-0.00656259	0.527644	0.684385	0.66035	0.152101	0.719544	0.847121	1.73323	1.99969	-0.449769	0.267068	-0.0430802	-0.223988	0.452597	0.964459	-0.139767	0.411962	0.513142	0.273229	0.386111	0.423253	0.519451	0.0643104	-0.253173	-0.234102	0.579947	0.236726	0	-0.6333	-1.60582	-0.106467	-0.222721
b0695	-0.0375027	0.0375027	1.38348	1.45783	-0.0137857	0.0137857	0.176342	0.235045	0.651746	0.666568	0.302848	0.489738	-0.38056	-0.238975	0.0373556	0.0493016	0.10677	-0.10677	0.691509	0.615497	0.675334	0.883257	1.13441	1.13213	2.16536	2.34879	-0.29392	0.164682	-0.135674	-0.0290088	0.436881	1.14399	-0.492959	0.599474	0.699069	0.597723	0.448412	0.42542	0.416658	-0.127032	-0.133226	-0.164305	0.948644	0.850916	0	0.289399	-0.473012	-0.357627	-0.383653
b0696	-0.0824386	0.0824386	1.51288	1.562	0.0386596	-0.0386596	0.5853	0.323979	0.737888	0.795548	0.731029	0.420021	-0.00805739	0.0329669	0.37896	0.198803	0.137521	-0.137521	0.599224	0.879616	0.209262	0.202984	1.16336	0.681625	3.53627	3.65275	0.217499	0.0512797	-0.161786	0.110506	0.214298	0.82802	-0.191424	0.724511	0.574452	0.543973	0.55649	0.208663	1.11219	0.0689785	-0.183926	-0.103421	1.18922	1.45907	0	0.686495	-0.250061	-0.086975	-0.122192
b0697	-0.0775001	0.0775001	0.816117	1.10879	-0.0598055	0.0598055	-0.319836	0.238982	0.124528	0.156762	0.28601	0.447646	-0.318645	-0.318817	0.0245645	-0.014999	0.0383338	-0.0383338	0.401109	0.316946	0.575798	0.819621	1.87583	1.74042	5.0004	5.24542	-0.308346	0.125891	-0.129683	0.00379182	1.10637	1.53995	-0.28675	0.191079	0.328235	0.397581	0.0329733	0.469266	0.0561239	-0.41974	-0.546675	-0.266728	0.764265	-0.103534	0	-0.300542	-0.212415	-0.159618	-0.367421
b0698	-0.169494	0.169494	0.596357	0.746329	0.0391216	-0.0391216	0.182038	0.230751	-0.0619666	-0.115356	0.367852	0.420041	-0.298728	-0.103747	-0.130552	-0.414898	0.142678	-0.142678	0.665484	0.742994	1.3508	0.966996	2.33077	2.30881	5.55527	5.79887	-0.188471	-0.0748018	0.132127	-0.0573248	0.927753	1.75913	-0.510529	0.776619	0.844378	1.16789	0.919234	-0.453747	0.784234	-0.0269196	0.0365002	0.211625	0.866301	-0.13888	0	-0.854548	-0.383653	-0.0452491	-0.139108
b0699	0.187726	-0.187726	1.1952	0.253927	0.132776	-0.132776	-0.417713	-0.677341	-1.38042	-0.94721	0.993284	0.880167	0.135092	-0.129182	1.03902	0.818331	0.176939	-0.176939	-0.767382	-1.26515	-0.18623	-0.518221	1.47674	1.15601	-1.61368	-1.23582	0.0889625	0.0579267	-0.162872	0.104945	1.46208	1.52839	2.01154	-2.61326	-3.19763	-1.54488	-0.889299	-2.20116	-2.00183	0.31442	-0.239179	0.142987	1.93099	-0.357797	0	3.69891	4.19466	-0.906437	-0.630763
b0700	-0.0620998	0.0620998	0.550301	0.187649	-0.0387334	0.0387334	0.408568	0.487261	0.154547	0.098472	0.417672	0.419716	0.0243095	0.111087	0.250765	0.358916	-0.0332167	0.0332167	0.144191	0.442599	0.211902	0.333757	1.7616	1.65779	0.374266	0.37648	-0.678364	-0.0965406	-0.0373087	0.133849	0.956777	1.47568	0.10861	-0.10354	-0.160287	0.312853	0.0276213	-0.32479	-0.443274	-0.163084	-0.436956	-0.431978	0.196507	0.0362949	0	1.63768	1.71507	-0.0947031	-0.246229
b0702	-0.161429	0.161429	-0.397541	0.535499	0.283299	-0.283299	0.277036	-0.56456	-0.360547	-0.646615	0.0334797	0.304217	0.105048	0.500794	0.915843	0.900399	0.0554708	-0.0554708	-0.702833	0.26999	-0.408575	-0.419288	1.60211	0.626349	0.735992	0.199619	-0.463329	-0.654609	0.402468	0.252141	0.474615	0.881273	0.743818	-0.419998	0.213039	-0.429263	-0.463594	-1.17757	-0.370388	0.516504	0.342048	0.144708	0.154007	0.566616	0	2.26143	2.73933	0.213594	-0.518586
b0703	0.1873	-0.1873	0.683326	1.14746	0.0101211	-0.0101211	-0.0492823	0.286525	0.810173	0.929551	0.715347	0.742728	0.418494	0.368409	0.709188	0.307339	-0.125212	0.125212	0.216225	0.267085	0.150509	-0.0566656	2.21573	1.20488	1.09951	1.00651	0.252644	-0.111625	-0.0177719	0.129397	0.0880519	0.148423	0.0625589	0.131323	0.0346655	0.0433571	0.251078	0.228907	-0.305377	-0.475392	-0.473736	-0.204192	0.0717716	0.0429433	0	0.221491	1.06495	-0.120074	-0.27103
b0704	-0.0691623	0.0691623	0.901138	0.623508	0.151577	-0.151577	0.646995	0.707532	0.752193	0.0861795	1.28212	0.750689	0.0974771	0.682888	1.24469	1.1534	0.686035	-0.686035	0.599242	0.760476	-0.133852	-0.265947	1.49546	1.18164	1.21015	0.946806	-0.711112	0.131835	0.0134733	-0.145308	-0.25455	-3.01519	0.610757	0.51392	0.219745	0.197822	0.482936	-1.83066	-0.293986	-0.66031	-0.119155	-0.0585419	-0.414593	-0.334039	0	-0.501024	0.318023	-0.240552	-0.43531
b4514	-0.0610851	0.0610851	-0.820307	0.735941	-0.555034	0.555034	0.857102	0.642581	0.900014	-0.0938597	0.449286	0.0253594	0.509263	0.59289	-0.668524	0.457949	-0.103709	0.103709	-1.33337	-1.00264	-0.429645	-1.38861	0.929138	0.0231384	0.349476	0.748047	-2.30495	-0.534778	0.452522	0.0822559	0.0392661	-2.30495	0.42532	-1.00298	-0.749456	-1.91803	-0.759913	-1.91803	-0.946083	0.0331573	-0.948847	-0.945598	-0.359748	0	0	2.08595	3.00576	0.171189	-0.167254
b0705	-0.278411	0.278411	-0.152792	0.0678398	0.26727	-0.26727	0.0185031	0.839502	0.110142	0.442601	0.316202	0.473193	0.213519	0.594824	0.729196	0.768071	0.100661	-0.100661	0.28711	0.121187	0.346374	0.337266	3.09333	2.65689	0.907837	0.721779	-0.248667	0.247929	0.295058	-0.542987	0.0145921	1.01434	0.491483	-0.00024238	0.399006	0.226102	0.201149	-0.278411	0.0212631	-0.121715	0.37686	0.0214486	-0.278411	-0.655008	0	0.045576	2.25682	-0.159584	0.224868
b0706	-0.642004	0.642004	-0.366135	-0.453039	0.0366777	-0.0366777	-0.0292733	-0.11928	-0.177064	-1.06354	-0.447863	-0.413041	-0.398823	-0.72886	-0.354179	-0.0277962	0.00648255	-0.00648255	0.489842	0.0988681	0.214947	-0.728585	2.68722	1.93908	-0.0360988	0.492095	1.01169	0.0579283	0.353037	-0.410966	0.973476	0.987441	1.84584	-0.728809	-0.740146	-0.404508	-0.296309	-0.335603	-0.52571	0.260365	-0.21359	-0.525469	-0.204918	-0.620233	0	-0.0737199	0.61747	0.00255922	-0.269457
b0707	-0.0269928	0.0269928	1.44059	1.58763	-0.0103218	0.0103218	-0.0170431	0.1283	-2.4935	-2.3298	0.205182	0.37842	0.275805	0.0901592	0.752509	0.622209	0.0689008	-0.0689008	0.906367	0.895942	-0.151588	0.0472958	0.805684	0.996075	2.78997	2.69295	0.00930884	-0.308761	0.155877	0.152884	-0.967589	-1.05427	-0.410649	0.381419	0.503344	0.370781	0.332001	0.449951	0.519735	-0.796862	-1.79981	-1.44289	-1.39375	0.107932	0	-0.0470793	-0.0844387	-0.691982	-0.734573
b0708	-0.105042	0.105042	1.47781	1.64689	0.0293454	-0.0293454	0.16099	0.292482	-1.91311	-2.08365	-0.462709	-0.501503	-0.22649	-0.284596	0.14327	0.187262	0.220573	-0.220573	0.0742436	0.0283107	-0.0484408	-0.168145	-0.250089	-0.420656	2.848	2.87962	0.0115388	0.0319089	-0.096774	0.064865	-1.02295	-0.465956	-0.687987	-0.379676	-0.424487	-0.25412	-0.438025	0.916623	0.993676	-0.139187	-0.77448	-0.715632	-0.297993	0.329524	0	1.03802	0.512517	-0.295426	-0.236944
b0709	-0.158459	0.158459	-1.03058	-1.07698	0.00592517	-0.00592517	1.33016	1.29431	-0.56787	-0.670315	1.56948	1.72414	0.681257	0.633892	0.258639	0.41135	-0.58019	0.58019	0.400098	0.220199	0.568295	0.449483	0.972117	1.08745	-0.425003	-0.414876	0.436407	-0.06957	-0.0172297	0.0867997	0.506173	1.16603	0.638603	-0.95817	-1.10799	-0.703892	-0.776061	-2.64046	-2.38582	-0.774132	-0.577601	-0.524884	0.721981	-0.0210623	0	0.376743	0.924516	0.217361	0.27855
b0710	-0.130294	0.130294	1.01208	1.00771	0.0435253	-0.0435253	-0.0221661	-0.0332345	0.244796	0.201337	-0.40066	-0.330438	-0.508428	-0.611115	-0.114605	-0.115172	0.133186	-0.133186	-0.731626	-0.547144	-0.507911	-0.543038	-0.839374	-0.768459	-0.660597	-0.582708	-0.215921	0.0877222	-0.131962	0.0442395	-0.486773	0.0059229	-0.0352099	-0.832866	-1.06701	-0.678148	-0.616515	0.28739	0.27326	-0.437307	-0.394483	-0.495726	0.201351	0.183063	0	-0.804069	0.0126815	-0.137359	-0.234764
b0711	-0.0625408	0.0625408	1.06925	0.934742	-0.0052758	0.0052758	0.260427	0.331769	0.673827	0.718643	-0.436301	-0.37442	-0.792193	-0.688421	-0.241096	-0.315505	0.235374	-0.235374	-0.30963	-0.234995	0.444552	0.43351	-0.133422	-0.0336337	-0.329764	-0.327755	-0.648462	0.126739	-0.213023	0.0862833	-0.107143	0.526576	-0.366402	-0.319324	-0.466476	-0.301694	-0.248806	0.555472	0.633418	-0.06818	-0.0940981	-0.132215	1.05677	0.115293	0	-0.279694	-0.058656	-0.100507	-0.21228
b0712	-0.186169	0.186169	0.76294	0.822418	0.0273074	-0.0273074	-0.0546623	0.016528	0.382059	0.435226	-0.166053	0.0118073	-0.267155	-0.398454	0.124303	0.163468	0.136873	-0.136873	-0.37642	-0.215053	0.0262582	0.0287207	-0.0153774	0.0567429	-0.447169	-0.366819	-0.575838	-0.00361893	-0.0749716	0.0785905	-0.0103634	0.507153	-0.196514	-0.412716	-0.341713	-0.181382	-0.160704	0.0294152	0.20327	-0.495516	-0.534713	-0.502237	0.519005	-0.249028	0	-0.331165	-0.650737	-0.154167	-0.167624
b0713	-0.1578	0.1578	0.76259	0.72147	0.0440754	-0.0440754	0.0334651	0.0942038	-0.208072	-0.0772296	-0.386545	-0.404519	-0.650174	-0.733556	-0.104994	-0.296399	0.106683	-0.106683	-0.0740058	0.191619	0.113319	0.271538	0.13426	0.190334	-0.252855	-0.264192	-1.04532	0.14277	-0.253024	0.110254	0.483557	0.702032	-0.288828	-0.135331	-0.0144955	0.080565	-0.071007	0.0925171	0.179002	-0.083884	-0.0649706	-0.0557936	0.790641	-0.14416	0	-0.414358	-0.443267	-0.228899	-0.0851248
b0714	-0.0939871	0.0939871	-0.636489	-0.843443	-0.000326655	0.000326655	0.161119	0.1851	-1.53678	-1.37205	-0.545173	-0.551126	-0.192544	-0.179161	0.0760043	0.0715905	0.061197	-0.061197	-0.36789	-0.287407	-0.393652	-0.371743	-0.140841	-0.408124	-0.606397	-0.608257	1.02581	-0.0433209	0.1868	-0.143479	0.0713618	0.160926	-0.313879	-0.645794	-0.803471	-0.912158	-0.696496	-0.886381	-0.518241	-0.656561	-0.759122	-1.1642	0.231274	-0.799434	0	-0.124728	-0.791591	-0.0113126	-0.14667
b0715	-0.217429	0.217429	-0.630937	-0.607492	-0.0566156	0.0566156	0.192151	0.0224403	-1.06598	-1.07	0.288499	0.443533	0.580665	0.123917	0.256978	0.0387985	-0.139814	0.139814	0.51641	0.389792	0.303955	0.143525	3.19862	2.96306	-0.533244	-0.703749	-0.888558	0.0379531	-0.0133371	-0.024616	1.82384	2.37733	2.14711	-0.964814	-0.497133	0.704302	0.660217	-1.89539	-0.956068	0.239479	-0.626536	-0.724213	0.909512	-0.424393	0	3.38588	0.969546	-0.61011	-0.272001
b0716	-0.0995794	0.0995794	0.165827	0.394727	-0.0513009	0.0513009	0.124207	0.2032	0.621748	0.0211597	0.665423	-0.0932666	-0.273288	0.564797	0.767193	0.263047	0.302248	-0.302248	0.739267	0.9323	0.389975	0.205458	2.15532	2.0143	-0.518729	-0.177299	-0.156377	-0.432595	0.336505	0.0960901	0.453862	0.388527	0.380718	0.781351	0.863009	0.408157	0.883397	-0.381449	-0.064053	-0.147979	0.274823	-0.0635232	-0.618396	1.10502	0	0.285703	0.25942	-0.223666	-0.583197
b0717	0.0309751	-0.0309751	-0.0293492	-0.358029	-0.194914	0.194914	0.0862744	-0.193361	0.318728	-0.105154	0.826064	0.631028	0.454178	-0.264829	-0.165693	0.167476	0.544111	-0.544111	-0.437451	0.119821	-0.196453	0.120502	1.80121	1.13464	-0.201197	-0.0081527	0.254936	0.127634	-0.348303	0.220669	0.666143	1.42909	0.275999	-0.212708	-0.176434	-0.424436	-0.0268077	-0.857775	-0.0490683	-0.595844	-0.352792	-0.59138	-0.232943	0.588709	0	0.362769	-0.24663	-0.476309	-0.191077
b0718	0.042585	-0.042585	0.508825	0.194016	0.0975405	-0.0975405	0.0883647	-0.112165	-0.10021	-0.157142	0.299704	0.229946	-0.0623971	0.0285224	0.411529	0.0944743	0.0893013	-0.0893013	-0.0753731	-0.0620129	-0.311796	-0.101504	2.31506	1.55169	-0.0289953	0.40462	1.01314	0.207162	0.0279804	-0.235143	0.624156	-0.235143	0.483621	-0.102186	0.176577	-0.0331328	-0.264723	-0.609193	-0.23525	-0.145343	-0.336504	-0.387162	-0.554792	0.335978	0	0.347411	0.671785	-0.0958139	0.189158
b0719	0.197267	-0.197267	0.0629481	-0.424966	-0.0689076	0.0689076	-0.03267	0.2496	-0.0962396	0.286535	-0.0144014	0.453574	0.470095	0.253641	0.230686	-0.00885557	-0.342845	0.342845	-0.184551	-0.26412	-1.10972	-0.111909	2.56193	1.64474	-0.325149	0.183632	-0.335075	0.525364	-0.16791	-0.357454	0.272001	-1.06617	-0.250272	-0.626036	-0.651176	0.251072	-0.656296	-0.359015	-0.21067	0.08523	-0.0553402	-0.051897	-0.203016	0.738738	0	0.755589	0.0679283	-0.227821	-0.316645
b0720	-0.0279252	0.0279252	-0.528127	-0.58571	-0.0255559	0.0255559	0.0575931	0.0518665	0.32449	0.153474	0.300779	0.246082	0.730092	0.674374	0.479474	0.430862	-0.0565092	0.0565092	0.171938	0.298272	-0.0700727	-0.0820324	-0.439093	-0.296339	-1.05196	-0.98778	0.222864	-0.0284792	0.00165573	0.0268235	-2.00881	-2.01018	-0.675407	2.23623	2.1909	1.41326	1.39134	0.977768	0.994762	0.188858	0.311275	0.138494	-0.447993	0.741071	0	-1.8669	-2.92731	0.588038	0.277082
b4735	0.0323933	-0.0323933	-1.12313	-1.52571	0.0106944	-0.0106944	0.798557	0.593334	0.256583	-0.22222	-0.0324933	0.157936	0.961093	1.01257	0.0599452	0.305937	0.00319478	-0.00319478	1.02724	0.618162	-0.195304	-0.413243	-2.50519	-2.27014	-0.691072	-0.975931	1.64216	-0.400167	0.122223	0.277944	-6.19353	-8.9196	-2.73261	2.04861	1.96699	0.897879	1.35266	-0.386784	-0.351231	0.248564	-0.112952	-0.429641	-3.59078	-1.00391	0	-5.22317	-5.87899	0.0332702	-0.568445
b0721	-0.024147	0.024147	-3.93025	-4.16705	-0.0283509	0.0283509	1.71378	1.70015	-0.821124	-0.703975	1.43553	1.49136	2.15911	2.26563	1.4681	1.36172	-0.329228	0.329228	1.23448	1.17034	0.562701	0.492165	-1.1222	-1.15335	-1.93022	-1.43851	0.516894	-0.135509	0.072116	0.0633933	-5.8132	-5.24866	-3.27627	2.80152	2.68104	2.06268	2.04169	0.510993	0.463804	0.0304933	0.225449	0.00897733	-1.5781	0.132816	0	-2.31672	-5.7495	0.762445	0.625077
b0722	0.048208	-0.048208	-4.36688	-4.20134	-0.0490483	0.0490483	2.00268	1.98233	-0.878462	-0.707378	0.966121	1.01641	1.91369	1.89914	1.10731	1.05631	-0.334576	0.334576	-0.181417	-0.314085	-0.262479	-0.332137	-1.43872	-1.58096	-1.33702	-1.16308	0.170484	-0.266981	0.0579101	0.209071	-6.4089	-5.49862	-3.12286	1.16328	1.35188	0.530898	0.450188	1.23802	1.47693	0.647675	0.674435	0.54113	-0.624536	-0.250328	0	-1.9956	-5.78025	0.781499	0.577168
b0723	0.0013405	-0.0013405	-3.31039	-3.32338	-0.0258667	0.0258667	1.75431	1.71557	-0.999229	-0.812362	0.555839	0.537977	1.39263	1.36644	0.749909	0.718555	-0.359119	0.359119	0.210614	0.125295	0.289661	0.338442	-0.389768	-0.540137	-1.34032	-1.13304	-1.11097	-0.056833	-0.0957063	0.152539	-5.56943	-5.55258	-3.09946	1.52659	1.62123	0.986797	0.79329	1.58316	1.61966	0.626527	0.82645	0.674469	0.00799025	0.180544	0	-1.37441	-5.04675	0.789228	0.684559
b0724	0.0144821	-0.0144821	-3.76781	-3.80116	-0.0530922	0.0530922	1.8781	1.83155	-0.795535	-0.55585	0.528791	0.517359	1.46727	1.3705	0.823823	0.807064	-0.315631	0.315631	0.0503757	0.143135	0.185357	0.191331	0.33205	0.389866	-1.32196	-1.38628	-0.659324	-0.0689431	-0.00405139	0.0729945	-4.53443	-4.50008	-2.15308	1.50877	1.61499	0.885709	0.792326	1.44661	1.44225	0.538494	0.75487	0.619156	0.00794388	-0.0364127	0	-1.30434	-4.43023	0.78634	0.756824
b0726	-0.166837	0.166837	-2.14859	-2.31601	0.0219201	-0.0219201	0.609871	0.671077	-0.306557	-0.77135	0.0566605	0.110491	0.78252	0.759098	0.0427755	0.181618	-0.243215	0.243215	-0.271195	-0.312199	-0.625997	-0.650748	-0.74939	-0.758454	-1.70796	-1.66768	-0.766098	-0.0712844	-0.0216889	0.0929733	-2.61969	-2.55876	-1.69653	1.29964	1.26496	0.574873	0.429375	0.968455	0.982032	0.432816	0.428905	0.305455	-0.252262	1.06937	0	-1.0667	-3.49019	0.94483	0.677207
b0727	-0.0406482	0.0406482	-1.96991	-2.07111	0.0330169	-0.0330169	0.45483	0.448663	-0.562653	-0.612234	-0.666132	-0.699228	0.201987	0.0938771	-0.44591	-0.398592	-0.248676	0.248676	-0.236059	-0.265885	-0.319911	-0.305893	-0.477099	-0.468954	-1.50188	-1.4029	-0.905114	-0.00205806	-0.0602191	0.0622772	-2.42556	-2.26286	-1.03717	0.971513	0.971938	0.264381	0.0618165	1.15756	1.11277	0.306552	0.523561	0.37203	0.215529	0.844946	0	-0.77105	-3.07302	0.981779	0.855912
b0728	-0.0626934	0.0626934	-1.84741	-2.12742	0.0297877	-0.0297877	0.268279	0.337144	-0.2003	-0.284299	-1.01006	-0.987325	-0.0794483	-0.142706	-0.647202	-0.637716	-0.213803	0.213803	-0.103504	-0.15044	-0.0527285	-0.0567275	-0.229761	-0.0843097	-1.32111	-1.24484	-0.938152	0.0391853	-0.0391761	-9.20833e-06	-2.9482	-2.74488	-1.1969	1.60897	1.69239	0.869946	0.62982	1.59474	1.55681	0.782795	1.0014	0.843788	0.32575	1.39684	0	-0.81452	-3.11904	1.17476	1.09871
b0729	0.038569	-0.038569	-2.04766	-2.23582	0.00400125	-0.00400126	0.36789	0.388178	-0.372082	-0.294862	-0.99437	-1.08116	0.0110887	-0.0662274	-0.626284	-0.661481	-0.178386	0.178386	-0.536106	-0.459651	-0.292856	-0.315012	-0.518737	-0.479999	-1.47308	-1.44002	-0.825684	-0.0143248	-0.00914336	0.0234682	-2.95656	-2.77912	-0.898901	1.36879	1.34164	0.392922	0.356153	1.43814	1.43927	0.854546	1.00868	0.886185	0.257179	1.39318	0	-0.61918	-2.954	1.01606	0.928917
b0730	0.0627156	-0.0627156	-0.136865	-0.0688089	0.0673356	-0.0673356	-0.222432	-0.2744	-0.343292	-0.162054	-0.159257	-0.532273	-0.601584	-0.290062	-0.0795509	-0.155557	-0.105832	0.105832	-0.00698157	-0.183255	-0.324459	-0.202126	0.163725	-0.1117	-1.48162	-1.27476	0.0700419	0.0334055	-0.0190327	-0.0143728	0.163002	-0.383526	0.154013	-0.630853	-0.784076	-0.329015	-0.183969	-0.247654	-0.768982	-0.16016	-0.027191	-0.214974	-0.178475	-0.012369	0	-0.315585	0.817995	-0.204142	-0.336404
[truncated: 3,508 more rows]
[truncated: 202 more columns]
